# Supplementary material for: Surfactant protein C mutation links postnatal type 2 cell dysfunction to adult disease
Source: JCI Insight. 2021 Jul 22;6(14):e142501. doi: 10.1172/jci.insight.142501 (PMC8410047; doi:10.1172/jci.insight.142501)
Supplement: Supplemental Data Set 1 [file jciinsight-6-142501-s163.xlsx]

## Sheet: Sheet1
Protein IDs	Majority protein IDs	Protein names	Gene names	Number of proteins	Peptides	Razor + unique peptides	Unique peptides	Sequence coverage [%]	Mol. weight [kDa]	Q-value	Score	Reporter intensity WT-1	Reporter intensity WT-2	Reporter intensity WT-3	Reporter intensity LQ/LQ-1	Reporter intensity LQ/LQ-2	Reporter intensity LQ/LQ-3	Intensity	MS/MS count	Average WT	CV WT	Average LQ/LQ	CV LQ/LQ	Fold Change	T-Test p-value
Q61180	Q61180	Amiloride-sensitive sodium channel subunit alpha	Scnn1a	1	2	2	2	2.3	78.893	0.0046127	1.6977	0.409528	0.41443	0.386043	0.372532	0.376894	0.348852	298500000	3	0.403333	3.76202	0.366093	4.12171	0.907668	1.79344e-05
Q9CXL3	Q9CXL3	Uncharacterized protein C7orf50 homolog		1	3	3	3	31.8	22.168	0	46.853	0.0952676	0.100637	0.096257	0.0922445	0.0975564	0.093182	110060000	5	0.097387	2.93397	0.0943276	3.00569	0.968585	3.55448e-05
Q99PN3	Q99PN3	Tripartite motif-containing protein 26	Trim26	1	3	3	3	7.9	62.808	0	7.0675	0.145425	0.147264	0.15202	0.166714	0.169019	0.173488	61749000	6	0.148236	2.2957	0.16974	2.02897	1.14507	3.98882e-05
O70435	O70435	Proteasome subunit alpha type-3	Psma3	1	12	12	12	43.5	28.405	0	76.506	16.1333	16.8076	16.386	21.1098	21.7209	21.2551	10503000000	58	16.4423	2.07193	21.3619	1.49452	1.29921	4.02115e-05
Q9QWH1;Q8CHP6	Q9QWH1	Polyhomeotic-like protein 2	Phc2	2	7	7	7	8.4	89.798	0	14.567	1.72949	1.68675	1.63518	1.5124	1.46623	1.41128	413480000	14	1.68381	2.8046	1.4633	3.45966	0.869045	7.95384e-05
P08074	P08074	Carbonyl reductase [NADPH] 2	Cbr2	1	27	27	25	94.7	25.958	0	323.31	385.444	512.689	433.167	268.972	400.123	321.223	302020000000	387	443.767	14.4853	330.106	20.0013	0.743873	0.00015545
Q99LI7	Q99LI7	Cleavage stimulation factor subunit 3	Cstf3	1	21	21	21	38.6	82.876	0	111.44	4.23871	4.26313	4.2657	4.36117	4.39041	4.38846	1250100000	44	4.25585	0.350046	4.38001	0.373217	1.02918	0.000157736
Q9QWV9	Q9QWV9	Cyclin-T1	Ccnt1	1	3	3	3	4.8	80.597	0.00035367	3.1807	0.347431	0.36827	0.347177	0.378001	0.400308	0.378847	56929000	3	0.354292	3.41682	0.385719	3.27753	1.0887	0.000196952
P28656	P28656	Nucleosome assembly protein 1-like 1	Nap1l1	1	10	8	8	29.4	45.345	0	85.187	6.96351	7.10859	7.31395	7.85907	7.97171	8.22098	9995900000	40	7.12868	2.47001	8.01725	2.3101	1.12465	0.000218951
Q07076	Q07076	Annexin A7	Anxa7	1	22	22	22	44.5	49.925	0	153.01	16.4871	16.8713	17.1075	22.4197	22.846	22.7837	10940000000	80	16.822	1.86133	22.6832	1.01509	1.34843	0.000253125
Q9D379	Q9D379	Epoxide hydrolase 1	Ephx1	1	18	18	18	38	52.576	0	55.939	9.60399	10.9396	10.1831	11.3109	12.5792	11.9138	3127800000	47	10.2422	6.53945	11.9346	5.31534	1.16524	0.00026034
Q9JHK4	Q9JHK4	Geranylgeranyl transferase type-2 subunit alpha	Rabggta	1	9	9	9	19.6	64.989	0	29.715	0.792379	0.783408	0.81164	0.876713	0.864597	0.891477	186150000	13	0.795809	1.81266	0.877596	1.53393	1.10277	0.000265171
Q9DCT5	Q9DCT5	Stromal cell-derived factor 2	Sdf2	1	5	5	5	32.2	23.159	0	76.853	0.942706	1.01943	1.132	1.11979	1.1878	1.30101	912810000	13	1.03138	9.23119	1.20287	7.61038	1.16627	0.000267456
Q8K1Y2	Q8K1Y2	Serine/threonine-protein kinase D3	Prkd3	1	3	3	1	4.5	100.08	0	10.727	0.398219	0.4018	0.409361	0.377179	0.381777	0.38801	108690000	4	0.403127	1.41098	0.382322	1.42184	0.948393	0.000371192
Q67FY2	Q67FY2	B-cell CLL/lymphoma 9-like protein	Bcl9l	1	5	5	5	5.6	156.68	0	13.303	1.00272	1.036	0.931299	0.844294	0.882225	0.783338	369940000	11	0.990006	5.40361	0.836619	5.96304	0.845064	0.000389253
Q810A3	Q810A3	Tetratricopeptide repeat protein 9C	Ttc9c	1	2	2	2	15.8	19.997	0	8.83	0.635826	0.654835	0.634282	0.700236	0.721724	0.696592	135370000	7	0.641648	1.78396	0.706184	1.92311	1.10058	0.000420118
Q62433	Q62433	Protein NDRG1	Ndrg1	1	4	4	4	16.5	43.008	0	95.285	0.295299	0.28025	0.275903	0.317202	0.301932	0.296384	112740000	8	0.283818	3.58611	0.305173	3.5326	1.07524	0.000427843
Q922E4	Q922E4	Ethanolamine-phosphate cytidylyltransferase	Pcyt2	1	7	7	7	19.6	45.234	0	23.364	0.898337	0.846977	0.858234	0.813641	0.760814	0.777911	175870000	12	0.86785	3.1107	0.784122	3.43774	0.903523	0.000438625
Q9CY21	Q9CY21	Probable 18S rRNA (guanine-N(7))-methyltransferase	Wbscr22	1	3	3	3	14.2	31.586	0	11.909	0.156399	0.15543	0.162395	0.1766	0.176661	0.184152	69298000	4	0.158075	2.3867	0.179138	2.42434	1.13325	0.000470857
O55143	O55143	Sarcoplasmic/endoplasmic reticulum calcium ATPase 2	Atp2a2	1	42	42	28	40.2	114.86	0	323.31	33.8644	35.153	34.3168	39.1832	40.0679	39.517	28033000000	204	34.4447	1.89805	39.5893	1.12852	1.14936	0.000542442
Q9WUN2;Q9R0T8	Q9WUN2	Serine/threonine-protein kinase TBK1	Tbk1	2	8	8	8	13.9	83.424	0	18.201	1.04232	1.0752	1.09517	1.14835	1.18644	1.19776	231320000	10	1.0709	2.49206	1.17751	2.19807	1.09956	0.000555057
Q8VI75	Q8VI75	Importin-4	Ipo4	1	25	25	25	29.1	119.27	0	116.41	4.58665	4.60079	4.58719	4.96312	5.00848	4.9732	1676200000	45	4.59154	0.174556	4.9816	0.478128	1.08495	0.000560181
Q3UMC0;Q9D3R6	Q3UMC0	Spermatogenesis-associated protein 5	Spata5	2	3	3	3	3.5	97.255	0	13.504	8.34857	9.42248	8.72471	12.3316	13.7567	12.8789	4920400000	9	8.83192	6.16991	12.9891	5.53471	1.4707	0.000594339
Q9D9T8	Q9D9T8	EF-hand domain-containing protein 1	Efhc1	1	3	3	3	4.3	75.141	0	5.9328	0.202061	0.200877	0.176761	0.175918	0.175057	0.148771	15288000	6	0.193233	7.38856	0.166582	9.26313	0.862078	0.000642907
Q99NB1	Q99NB1	Acetyl-coenzyme A synthetase 2-like, mitochondrial	Acss1	1	15	15	15	30.5	74.622	0	75.468	4.22492	4.54641	4.31747	3.89839	4.20149	4.00262	1398000000	34	4.36294	3.79327	4.03417	3.81717	0.924645	0.000708211
Q3TIU4	Q3TIU4	2,5-phosphodiesterase 12	Pde12	1	4	4	4	9.4	67.513	0	13.622	0.551383	0.560113	0.565768	0.613826	0.618778	0.622826	176560000	6	0.559088	1.29625	0.618477	0.728803	1.10622	0.000721588
Q64133	Q64133	Amine oxidase [flavin-containing] A	Maoa	1	16	16	16	34	59.601	0	134.89	11.1435	11.7806	11.14	10.2833	10.8437	10.2087	4860100000	67	11.3547	3.24845	10.4452	3.32292	0.919904	0.000736002
Q8BRF7	Q8BRF7	Sec1 family domain-containing protein 1	Scfd1	1	24	24	24	54.1	72.322	0	247.92	10.0926	10.2597	10.4469	11.0114	11.2707	11.4376	5314400000	81	10.2664	1.72668	11.2399	1.91054	1.09482	0.000824793
Q9ERU3	Q9ERU3	Zinc finger protein 22	Znf22	1	6	6	6	24.9	27.294	0	16.523	2.53625	2.80921	2.65294	2.27603	2.53676	2.36394	528060000	9	2.66613	5.13682	2.39225	5.54496	0.897272	0.000925998
A2AFS3	A2AFS3	UPF0577 protein KIAA1324	Kiaa1324	1	5	5	5	5.6	110.68	0	25.549	1.32288	1.41114	1.32906	1.13882	1.21966	1.12413	263870000	9	1.35436	3.63779	1.16087	4.43154	0.857136	0.000995597
Q62419;Q62420;Q62421	Q62419	Endophilin-A2	Sh3gl1	3	17	17	17	46.7	41.518	0	91.052	6.52888	6.63688	6.71858	6.92964	6.9991	7.08668	2112600000	53	6.62811	1.43555	7.00514	1.1234	1.05688	0.00100894
Q8VDG5	Q8VDG5	Phosphopantothenate--cysteine ligase	Ppcs	1	5	5	5	14.8	33.794	0	7.3685	1.11506	1.19699	1.19241	1.31431	1.41502	1.41376	287580000	6	1.16815	3.941	1.38103	4.18432	1.18223	0.00104342
Q501J7	Q501J7	Phosphatase and actin regulator 4	Phactr4	1	7	7	7	13.8	76.631	0	23.986	0.307806	0.294941	0.294608	0.291534	0.276813	0.277827	86284000	8	0.299118	2.51589	0.282058	2.91495	0.942964	0.00105207
Q6PAV2	Q6PAV2	Probable E3 ubiquitin-protein ligase HERC4	Herc4	1	8	8	8	10.5	118.41	0	25.627	1.42836	1.41957	1.37378	1.33153	1.3175	1.26519	338830000	19	1.40724	2.08272	1.30474	2.67944	0.927164	0.00109724
P11499;REV__Q8BL66	P11499	Heat shock protein HSP 90-beta	Hsp90ab1	2	55	53	39	69.3	83.28	0	323.31	222.189	234.698	223.51	303.647	320.534	314.85	237790000000	603	226.799	3.03025	313.01	2.74521	1.38012	0.00109789
Q8BMS1	Q8BMS1	Trifunctional enzyme subunit alpha, mitochondrial;Long-chain enoyl-CoA hydratase;Long chain 3-hydroxyacyl-CoA dehydrogenase	Hadha	1	40	40	40	58.7	82.669	0	323.31	54.8901	57.2759	55.2742	51.2583	53.8836	52.0341	35097000000	208	55.8134	2.29529	52.392	2.57431	0.9387	0.00110797
Q9JJ00	Q9JJ00	Phospholipid scramblase 1	Plscr1	1	1	1	1	3.7	35.914	0.00034489	2.8179	0.160785	0.154751	0.155606	0.143018	0.136082	0.139011	81756000	1	0.157047	2.07899	0.13937	2.4984	0.887441	0.00115141
Q91Z38	Q91Z38	Tetratricopeptide repeat protein 1	Ttc1	1	5	5	5	21.6	33.263	0	16.624	1.12381	1.18557	1.18794	1.47336	1.57341	1.53995	240870000	9	1.16577	3.11908	1.52891	3.33099	1.3115	0.00115916
Q3UDE2	Q3UDE2	Tubulin--tyrosine ligase-like protein 12	Ttll12	1	11	11	11	24.3	74.042	0	73.028	4.75294	4.72937	4.67194	5.43564	5.37558	5.39924	1725100000	30	4.71808	0.882979	5.40349	0.559933	1.14527	0.00116817
Q3UHK1	Q3UHK1	Proton myo-inositol cotransporter	Slc2a13	1	1	1	1	1.9	69.062	0.0019792	2.155	0.0101214	0.00902158	0.00839947	0.00938593	0.00821409	0.00767509	3435700	2	0.00918081	9.49718	0.00842503	10.3823	0.917679	0.00118653
Q8BWZ3	Q8BWZ3	N-alpha-acetyltransferase 25, NatB auxiliary subunit	Naa25	1	6	6	6	6.3	111.71	0	10.398	0.341611	0.35505	0.342968	0.41026	0.426437	0.420221	161290000	7	0.346543	2.13497	0.418973	1.94776	1.20901	0.0012255
Q8C163	Q8C163	Nuclease EXOG, mitochondrial	Exog	1	5	5	5	16.8	41.383	0	25.491	0.494996	0.547171	0.528693	0.574135	0.629619	0.618032	79182000	6	0.52362	5.05237	0.607262	4.81971	1.15974	0.00128772
P60762	P60762	Mortality factor 4-like protein 1	Morf4l1	1	3	3	3	8.3	41.492	0	7.4005	0.413271	0.456159	0.437133	0.441171	0.482648	0.467108	165000000	4	0.435521	4.93412	0.463642	4.51952	1.06457	0.00129369
P62192	P62192	26S protease regulatory subunit 4	Psmc1	1	24	24	24	61.8	49.184	0	208.17	18.4617	18.944	18.5638	23.8615	24.9604	24.6051	11448000000	109	18.6565	1.3625	24.4757	2.29111	1.31191	0.00129712
O54983	O54983	Ketimine reductase mu-crystallin	Crym	1	1	1	1	5.8	33.523	0.00018529	3.9472	0.0201206	0.016099	0.0153698	0.0176423	0.0139123	0.0130784	11080000	1	0.0171965	14.8779	0.0148777	16.3352	0.865159	0.0013494
Q60847	Q60847	Collagen alpha-1(XII) chain	Col12a1	1	3	3	3	1.2	340.21	0	5.8951	0.604264	0.624399	0.617915	0.686759	0.71053	0.711381	191620000	4	0.615526	1.66984	0.70289	1.98843	1.14193	0.00136106
O08580	O08580	Steroid hormone receptor ERR1	Esrra	1	1	1	1	3.8	45.464	0	5.8704	0.0151422	0.0171292	0.0195963	0.0173255	0.0190516	0.0216865	12587000	1	0.0172893	12.9058	0.0193546	11.3473	1.11946	0.00136351
Q8C0D5	Q8C0D5	Elongation factor Tu GTP-binding domain-containing protein 1	Eftud1	1	10	10	10	13.5	125.78	0	60.542	1.73832	1.76874	1.76177	1.67758	1.69993	1.6987	769390000	27	1.75627	0.907458	1.69207	0.742611	0.963441	0.00138992
O70310	O70310	Glycylpeptide N-tetradecanoyltransferase 1	Nmt1	1	11	11	9	25.6	56.888	0	84.795	2.46848	2.50776	2.53909	3.09173	3.1172	3.22833	1604800000	29	2.50511	1.41235	3.14575	2.30908	1.25574	0.00147381
Q8K4G1	Q8K4G1	Latent-transforming growth factor beta-binding protein 4	Ltbp4	1	4	4	4	2.7	178.64	0	4.3062	0.0285874	0.0254405	0.0248782	0.0213247	0.0174766	0.0165921	8218400	5	0.026302	7.60029	0.0184645	13.6273	0.702017	0.0014826
Q6PGH2	Q6PGH2	Hematological and neurological expressed 1-like protein	Hn1l	1	9	9	9	57.4	20.02	0	69.517	2.41071	2.39786	2.50439	2.63552	2.61873	2.70247	932610000	17	2.43765	2.38568	2.65224	1.67037	1.08803	0.00150461
Q9WTX5	Q9WTX5	S-phase kinase-associated protein 1	Skp1	1	11	11	11	81.6	18.672	0	83.86	15.8117	16.8784	16.1961	19.4186	20.0414	19.7069	7452200000	81	16.2954	3.31531	19.7223	1.58045	1.2103	0.00154449
Q80YE7	Q80YE7	Death-associated protein kinase 1	Dapk1	1	6	6	6	4.4	161.44	0	9.2469	20.6001	21.0349	19.8843	27.5431	28.7301	27.8148	6715900000	31	20.5065	2.8331	28.0294	2.21882	1.36686	0.00156349
Q9EQ80	Q9EQ80	NIF3-like protein 1	Nif3l1	1	5	5	5	16.8	41.745	0	13.12	0.845693	0.877624	0.842202	0.990858	1.04026	0.986454	304260000	6	0.855173	2.28274	1.00586	2.96993	1.1762	0.00157162
Q9WUU7	Q9WUU7	Cathepsin Z	Ctsz	1	7	7	7	30.1	33.996	0	56.989	7.50099	7.48756	7.12565	9.36292	9.46566	9.26121	5617200000	32	7.3714	2.88862	9.36326	1.09176	1.27021	0.00158081
P63085	P63085	Mitogen-activated protein kinase 1	Mapk1	1	15	15	13	43.3	41.275	0	41.323	16.9749	16.3405	16.7225	17.962	17.2007	17.664	7028600000	42	16.6793	1.91497	17.6089	2.17855	1.05573	0.00158938
Q9WUR9	Q9WUR9	Adenylate kinase 4, mitochondrial	Ak4	1	8	8	8	38.6	25.061	0	18.429	5.0662	5.28244	4.90449	4.27078	4.4629	4.18796	1495800000	17	5.08438	3.72959	4.30722	3.27463	0.847147	0.00159807
Q149L6	Q149L6	DnaJ homolog subfamily B member 14	Dnajb14	1	2	2	2	4.5	42.325	0.00034746	2.9368	0.180235	0.192391	0.193921	0.205798	0.219276	0.217331	37606000	2	0.188849	3.97099	0.214135	3.40228	1.13389	0.00159984
O89079	O89079	Coatomer subunit epsilon	Cope	1	12	12	12	50	34.567	0	129.9	6.46111	6.57449	6.59833	7.10632	7.29789	7.23909	6137900000	53	6.54464	1.1203	7.21443	1.36029	1.10234	0.00160139
Q8R086	Q8R086	Sulfite oxidase, mitochondrial	Suox	1	6	6	6	13.4	60.755	0	20.482	2.9191	2.93196	2.94445	2.77551	2.79087	2.78438	700420000	14	2.93184	0.432288	2.78359	0.276963	0.949434	0.00160882
Q9JIF7	Q9JIF7	Coatomer subunit beta	Copb1	1	43	43	43	55.5	107.06	0	323.31	16.8449	17.2595	17.4711	18.8088	19.3354	19.2755	15715000000	168	17.1919	1.85292	19.1399	1.50619	1.11331	0.00163256
Q9D4H1	Q9D4H1	Exocyst complex component 2	Exoc2	1	10	10	10	13.4	103.96	0	40.353	2.02033	2.17123	2.25268	2.29888	2.46603	2.5079	436680000	20	2.14808	5.48815	2.42427	4.56188	1.12858	0.00172459
Q9CYA0	Q9CYA0	Cysteine-rich with EGF-like domain protein 2	Creld2	1	12	12	12	29.4	38.219	0	70.48	5.22933	5.0763	5.02891	6.2036	6.13401	6.1568	2505700000	31	5.11152	2.04925	6.1648	0.57542	1.20606	0.00177251
P62334	P62334	26S protease regulatory subunit 10B	Psmc6	1	29	29	29	70.2	44.172	0	323.31	22.1463	22.7418	22.4917	26.838	27.6385	27.8949	11839000000	122	22.4599	1.33114	27.4571	2.00785	1.22249	0.00178564
Q9DCN2	Q9DCN2	NADH-cytochrome b5 reductase 3;NADH-cytochrome b5 reductase 3 membrane-bound form;NADH-cytochrome b5 reductase 3 soluble form	Cyb5r3	1	21	21	21	80.1	34.127	0	323.31	27.7039	28.9495	28.2817	29.5322	30.8583	30.3901	28524000000	115	28.3117	2.20167	30.2602	2.22239	1.06882	0.00182052
P01887	P01887	Beta-2-microglobulin	B2m	1	2	2	2	16	13.779	0	4.5123	3.68008	3.58848	3.55552	4.12409	4.02781	3.94188	763410000	9	3.60803	1.78874	4.03126	2.26112	1.1173	0.00190193
Q9DCB8	Q9DCB8	Iron-sulfur cluster assembly 2 homolog, mitochondrial	Isca2	1	2	2	2	15.6	16.718	0	4.914	0.160722	0.154199	0.153853	0.277194	0.285473	0.268257	23224000	2	0.156258	2.47666	0.276974	3.10851	1.77255	0.00193088
Q9Z1J3	Q9Z1J3	Cysteine desulfurase, mitochondrial	Nfs1	1	8	8	8	24	50.569	0	51.361	1.01348	1.00915	0.983153	0.976929	0.966926	0.941725	420530000	20	1.00193	1.63692	0.96186	1.88599	0.960011	0.0019548
Q8CCP0	Q8CCP0	Nuclear export mediator factor Nemf	Nemf	1	11	11	11	12.9	121.19	0	28.868	1.09256	1.12537	1.06027	1.19914	1.24016	1.18455	420130000	18	1.09273	2.97886	1.20795	2.38676	1.10544	0.00196571
Q80WR5	Q80WR5	UPF0688 protein C1orf174 homolog		1	2	2	2	7.4	24.774	0.00034101	2.6785	0.521751	0.515639	0.486942	0.462209	0.447745	0.418114	91970000	3	0.508111	3.65777	0.442689	5.07761	0.871245	0.00202992
Q62036	Q62036	Centrosomal protein of 131 kDa	Cep131	1	9	9	9	9.9	120.31	0	35.919	1.33604	1.33113	1.25992	1.2378	1.23751	1.17587	247170000	19	1.30903	3.25429	1.21706	2.93123	0.929743	0.00205559
P30416	P30416	Peptidyl-prolyl cis-trans isomerase FKBP4;Peptidyl-prolyl cis-trans isomerase FKBP4, N-terminally processed	Fkbp4	1	23	23	23	54.8	51.572	0	150.44	12.1747	12.8425	12.7562	14.4567	15.2506	14.8142	10223000000	88	12.5911	2.88461	14.8405	2.67931	1.17865	0.00206483
P80315	P80315	T-complex protein 1 subunit delta	Cct4	1	36	36	36	76.3	58.066	0	323.31	37.3107	38.67	37.3943	40.2059	41.8906	40.1592	22564000000	177	37.7917	2.01584	40.7519	2.42055	1.07833	0.00208873
Q8CDN6	Q8CDN6	Thioredoxin-like protein 1	Txnl1	1	16	16	16	65.4	32.237	0	215.09	9.93577	10.0472	10.2307	12.8279	13.3499	13.0988	10585000000	99	10.0712	1.47857	13.0922	1.99399	1.29996	0.00217244
P61079;P62838;Q6ZWY6;P61080	P61079;P62838	Ubiquitin-conjugating enzyme E2 D3;Ubiquitin-conjugating enzyme E2 D2	Ube2d3;Ube2d2	4	5	5	5	42.9	16.687	0	48.351	4.73166	4.87817	4.71578	5.50878	5.68759	5.40603	2092400000	18	4.7752	1.87482	5.53413	2.57463	1.15893	0.00219119
Q8CAY6	Q8CAY6	Acetyl-CoA acetyltransferase, cytosolic	Acat2	1	15	15	15	63.5	41.297	0	151.22	3.16684	3.09915	2.98925	2.71979	2.6799	2.60985	2873400000	46	3.08508	2.90516	2.66985	2.08475	0.865407	0.0022272
P50429	P50429	Arylsulfatase B	Arsb	1	4	4	4	8.2	59.646	0	6.3113	0.384037	0.367305	0.386719	0.341588	0.326193	0.338803	138740000	5	0.379354	2.77329	0.335528	2.44499	0.884472	0.00224771
Q60974	Q60974	Nuclear receptor corepressor 1	Ncor1	1	14	12	12	6.5	270.64	0	28.268	0.737056	0.727257	0.711354	0.691813	0.673909	0.662717	164110000	14	0.725222	1.78856	0.676146	2.17062	0.932329	0.0022856
Q61768;P33175	Q61768	Kinesin-1 heavy chain	Kif5b	2	51	51	38	54.6	109.55	0	323.31	20.5777	20.7044	21.43	21.918	22.1916	22.6928	11799000000	173	20.904	2.19996	22.2675	1.76465	1.06522	0.0023188
Q3UNW5	Q3UNW5	Transcription factor CP2-like protein 1	Tfcp2l1	1	1	1	1	3.5	54.736	0	4.8918	0.0235897	0.0273624	0.0253521	0.0274975	0.0318317	0.0299437	10227000	1	0.0254347	7.42166	0.0297576	7.3027	1.16996	0.00236402
Q9D8W5	Q9D8W5	26S proteasome non-ATPase regulatory subunit 12	Psmd12	1	24	24	24	57.5	52.895	0	179.79	7.85523	8.16668	8.13602	10.4058	10.6163	11.012	6795000000	96	8.05264	2.13163	10.678	2.88236	1.32603	0.00239184
Q6PGB6	Q6PGB6	N-alpha-acetyltransferase 50	Naa50	1	7	7	7	43.8	19.414	0	20.771	1.82847	1.81005	1.79889	1.94757	1.94165	1.90986	668600000	18	1.81247	0.824389	1.93303	1.04912	1.06652	0.00246677
Q9Z2U1	Q9Z2U1	Proteasome subunit alpha type-5	Psma5	1	12	12	12	69.3	26.411	0	95.492	18.269	18.7531	18.1751	24.4244	26.0097	24.6023	12438000000	93	18.399	1.6858	25.0122	3.47224	1.35943	0.00249878
Q63844	Q63844	Mitogen-activated protein kinase 3	Mapk3	1	13	11	11	42.1	43.066	0	43.662	8.32572	8.67296	8.56857	9.00955	9.45068	9.37925	4040100000	30	8.52241	2.09054	9.27983	2.55148	1.08887	0.00250755
P62077	P62077	Mitochondrial import inner membrane translocase subunit Tim8 B	Timm8b	1	5	5	5	54.2	9.2864	0	15.808	1.1813	1.25559	1.20164	1.42398	1.46235	1.44158	381030000	7	1.21284	3.16528	1.44264	1.33166	1.18947	0.00251265
Q9D5T0	Q9D5T0	ATPase family AAA domain-containing protein 1	Atad1	1	9	9	9	29.6	40.744	0	19.549	2.48826	2.78337	2.71682	3.07008	3.27942	3.29323	1442500000	18	2.66282	5.81301	3.21424	3.89027	1.20708	0.00251928
C0HKE9;C0HKE8;C0HKE7;C0HKE6;C0HKE5;C0HKE4;C0HKE3;C0HKE2;C0HKE1;Q8CGP6;Q8CGP7;Q8CGP5;Q8BFU2;Q8R1M2	C0HKE9;C0HKE8;C0HKE7;C0HKE6;C0HKE5;C0HKE4;C0HKE3;C0HKE2;C0HKE1;Q8CGP6;Q8CGP7;Q8CGP5;Q8BFU2;Q8R1M2	Histone H2A type 1-H;Histone H2A type 1-K;Histone H2A type 1-F;Histone H2A type 3;Histone H2A.J	Hist1h2ah;Hist1h2ak;Hist1h2af;Hist3h2a;H2afj	14	8	3	2	63.1	14.135	0	39.293	96.8752	113.979	115.417	82.0257	96.6794	100.423	612750000000	123	108.757	9.4843	93.0426	10.4499	0.855511	0.00254088
Q02248	Q02248	Catenin beta-1	Ctnnb1	1	35	35	30	56.6	85.47	0	323.31	22.3331	23.294	23.5413	23.2399	24.172	24.5815	13239000000	113	23.0561	2.76825	23.9978	2.86526	1.04084	0.00280323
P59764	P59764	Dedicator of cytokinesis protein 4	Dock4	1	11	11	10	6.5	226.55	0	35.761	3.39038	3.43264	3.24481	4.29132	4.49067	4.15531	2823900000	22	3.35594	2.93617	4.31243	3.91131	1.28501	0.00281378
Q99J45	Q99J45	Nuclear receptor-binding protein	Nrbp1	1	5	5	5	14.8	59.865	0	21.797	0.374738	0.373211	0.378607	0.432789	0.427407	0.426806	229030000	11	0.375518	0.740707	0.429001	0.767935	1.14242	0.00285972
P47791	P47791	Glutathione reductase, mitochondrial	Gsr	1	20	20	20	50.6	53.662	0	137.97	7.11404	7.43529	7.13358	8.5132	9.03863	8.81346	4011900000	56	7.22764	2.49183	8.78843	2.99947	1.21595	0.00286894
Q99L45	Q99L45	Eukaryotic translation initiation factor 2 subunit 2	Eif2s2	1	17	17	17	50.2	38.092	0	108.16	7.74569	7.82944	8.02497	8.31844	8.51905	8.63617	3424600000	60	7.8667	1.82186	8.49122	1.89234	1.07939	0.00301754
P70195	P70195	Proteasome subunit beta type-7	Psmb7	1	10	10	10	42.2	29.891	0	58.155	14.5847	15.7432	14.8976	19.3935	19.7017	19.2949	9076300000	62	15.0752	3.97553	19.4634	1.09012	1.29109	0.003116
Q9DBZ5	Q9DBZ5	Eukaryotic translation initiation factor 3 subunit K	Eif3k	1	9	9	9	49.5	25.086	0	81.43	4.18709	4.24205	4.19264	4.41089	4.47568	4.46132	1916400000	30	4.20726	0.719197	4.4493	0.764836	1.05753	0.00315212
Q99KN9	Q99KN9	Clathrin interactor 1	Clint1	1	18	18	18	27.9	68.512	0	137.42	7.87887	7.98963	8.0471	8.8115	8.94784	8.8415	3532000000	48	7.97187	1.07261	8.86695	0.807986	1.11228	0.00321541
O88685	O88685	26S protease regulatory subunit 6A	Psmc3	1	29	29	29	68.1	49.548	0	247.97	20.844	21.6841	21.7982	27.5669	29.916	29.3526	12277000000	127	21.4421	2.43019	28.9452	4.23699	1.34992	0.00336563
Q0GNC1	Q0GNC1	Inverted formin-2	Inf2	1	4	4	4	5.3	138.56	0	14.946	0.0940894	0.0910126	0.0946287	0.111984	0.112258	0.112575	47353000	7	0.0932436	2.09218	0.112272	0.263839	1.20408	0.00337568
Q640L3	Q640L3	Cell cycle progression protein 1	Ccpg1	1	3	3	3	6	86.125	0	8.1707	0.0937111	0.100468	0.103622	0.133206	0.14873	0.146727	37162000	4	0.099267	5.10077	0.142887	5.90956	1.43943	0.00338382
Q8R3F9	Q8R3F9	Speckle targeted PIP5K1A-regulated poly(A) polymerase	Tut1	1	3	3	3	5.1	94.602	0.00018352	3.7707	0.625305	0.637383	0.609022	0.560041	0.582377	0.542412	446900000	4	0.623904	2.28115	0.56161	3.56626	0.900155	0.00344234
Q8BVQ5	Q8BVQ5	Protein phosphatase methylesterase 1	Ppme1	1	7	7	7	19.9	42.256	0	26.267	2.08149	2.26924	2.23234	2.60323	2.84719	2.87235	980690000	19	2.19436	4.53321	2.77425	5.35812	1.26427	0.00345083
Q93092	Q93092	Transaldolase	Taldo1	1	25	25	25	52.8	37.387	0	133.26	36.3196	38.6755	37.8953	55.9959	56.8715	60.1615	27415000000	99	37.6302	3.1892	57.6763	3.80798	1.53271	0.00350197
P70336	P70336	Rho-associated protein kinase 2	Rock2	1	31	31	26	27.4	160.58	0	96.381	9.11695	9.49456	9.3919	9.74997	10.0227	9.92877	2209300000	54	9.33447	2.09166	9.90048	1.39937	1.06064	0.00350578
Q3UDR8	Q3UDR8	Protein YIPF3;Protein YIPF3, N-terminally processed	Yipf3	1	3	3	3	7.8	37.998	0	5.9	0.220597	0.237547	0.240227	0.26545	0.287447	0.280767	109550000	5	0.23279	4.5727	0.277888	4.0582	1.19373	0.00357735
P16858;Q64467	P16858	Glyceraldehyde-3-phosphate dehydrogenase	Gapdh	2	26	26	26	78.7	35.81	0	323.31	89.9756	99.4646	99.6514	112.867	127.299	123.679	121690000000	424	96.3639	5.742	121.282	6.19107	1.25858	0.00357878
Q9Z0F8	Q9Z0F8	Disintegrin and metalloproteinase domain-containing protein 17	Adam17	1	10	10	10	14.8	93.055	0	56.216	1.33959	1.33264	1.27892	1.18817	1.18106	1.15357	356210000	16	1.31705	2.52115	1.17426	1.55601	0.891588	0.00370742
P14438;P14434;P04227;P14437;P14436;P14435;P23150;P04228;P01910	P14438;P14434	H-2 class II histocompatibility antigen, A-U alpha chain;H-2 class II histocompatibility antigen, A-B alpha chain	H2-Aa	9	3	3	3	17.6	25.135	0.0003645	3.6293	0.339593	0.360332	0.331704	0.259714	0.279647	0.265412	62278000	3	0.343876	4.3001	0.268258	3.82699	0.780099	0.00379142
P28658	P28658	Ataxin-10	Atxn10	1	24	24	24	52.8	53.706	0	192.6	8.07274	8.22443	8.44248	9.89995	10.407	10.6881	4454600000	66	8.24655	2.25377	10.3317	3.86627	1.25285	0.003879
Q8R1S0	Q8R1S0	Ubiquinone biosynthesis monooxygenase COQ6, mitochondrial	Coq6	1	4	4	4	9.5	51.392	0	21.306	0.483687	0.518717	0.468822	0.420914	0.46264	0.418281	210180000	5	0.490409	5.22368	0.433945	5.73472	0.884864	0.00389904
Q9D0B1	Q9D0B1	Zinc finger protein 524	Znf524	1	1	1	1	4.4	34.809	0	4.5446	0.01947	0.0163157	0.0169413	0.0130584	0.00860454	0.0105127	11968000	1	0.0175757	9.50243	0.0107252	20.8345	0.610231	0.00392343
Q8R395	Q8R395	COMM domain-containing protein 5	Commd5	1	4	4	4	25.4	24.493	0	19.994	0.380869	0.387155	0.396777	0.403924	0.411833	0.416585	288120000	6	0.388267	2.06349	0.41078	1.55696	1.05798	0.0040183
Q8R1B4	Q8R1B4	Eukaryotic translation initiation factor 3 subunit C	Eif3c	1	28	28	28	31	105.53	0	108.95	17.0073	17.4041	17.0733	18.1079	18.2853	18.0855	6758700000	82	17.1615	1.23907	18.1595	0.602668	1.05815	0.00405519
Q3THK3	Q3THK3	General transcription factor IIF subunit 1	Gtf2f1	1	10	10	10	23	57.241	0	98.378	1.50831	1.50152	1.54863	1.63193	1.6311	1.65297	500900000	22	1.51949	1.67595	1.63866	0.756511	1.07843	0.00405826
O35317;Q99NE9	O35317	Pre-B-cell leukemia transcription factor 3	Pbx3	2	4	1	1	8.1	47.203	0.0053814	1.6205	0.270411	0.246476	0.252752	0.230956	0.203512	0.203691	65879000	2	0.256547	4.83758	0.21272	7.42461	0.829166	0.00407601
P47962	P47962	60S ribosomal protein L5	Rpl5	1	22	22	22	55.6	34.4	0	114.52	29.0484	30.9295	31.2987	33.3062	34.4292	34.8676	25470000000	89	30.4255	3.96651	34.201	2.35465	1.12409	0.00408345
Q8BNW9	Q8BNW9	Kelch repeat and BTB domain-containing protein 11	Kbtbd11	1	3	3	3	6.6	67.945	0	7.8017	0.180156	0.184866	0.169998	0.151979	0.154318	0.145587	36610000	3	0.17834	4.26088	0.150628	3.00047	0.844611	0.00413262
Q8JZX3	Q8JZX3	POC1 centriolar protein homolog A	Poc1a	1	1	1	1	3.5	45.125	0.00035273	3.1397	0.103074	0.0982126	0.0903576	0.0863564	0.0826785	0.0710658	33277000	1	0.0972146	6.60029	0.0800336	9.97218	0.823267	0.0041427
Q91VT8	Q91VT8	Small integral membrane protein 14	Smim14	1	1	1	1	13.1	10.732	0.00035594	3.2973	0.0121369	0.0128366	0.0128151	0.0214295	0.0236895	0.0244409	6107100	2	0.0125962	3.15896	0.0231866	6.75999	1.84076	0.00417214
Q8VDM4	Q8VDM4	26S proteasome non-ATPase regulatory subunit 2	Psmd2	1	42	42	41	54.6	100.2	0	323.31	22.2653	22.2911	22.0199	27.8435	28.9655	28.9718	19356000000	148	22.1921	0.674549	28.5936	2.27191	1.28846	0.00426468
Q9D8W7	Q9D8W7	OCIA domain-containing protein 2	Ociad2	1	6	6	6	39	16.925	0	10.731	0.457601	0.462524	0.439638	0.392662	0.40531	0.36769	148630000	10	0.453255	2.65769	0.388554	4.92694	0.857253	0.00429769
Q9WVA4	Q9WVA4	Transgelin-2	Tagln2	1	21	21	18	92	22.395	0	323.31	88.7895	85.5282	73.8576	69.6415	64.7732	57.3664	77608000000	170	82.7251	9.49011	63.927	9.66905	0.772765	0.0043456
Q8C761	Q8C761	WD repeat-containing protein 60	Wdr60	1	2	2	2	3.6	115.38	0	8.8931	0.834975	0.860551	0.857608	0.908146	0.923209	0.936614	118820000	4	0.851045	1.64437	0.922656	1.54359	1.08415	0.00443183
Q3THG9	Q3THG9	Alanyl-tRNA editing protein Aarsd1	Aarsd1	1	7	7	7	23.8	44.97	0	50.977	1.65194	1.57449	1.60733	1.72783	1.66794	1.68535	519490000	23	1.61125	2.41279	1.69371	1.81887	1.05117	0.0044734
O08663	O08663	Methionine aminopeptidase 2	Metap2	1	19	19	19	49.4	52.921	0	135.05	5.47206	5.50797	5.75622	6.07211	6.08818	6.47249	4299800000	76	5.57875	2.77367	6.21093	3.64941	1.11332	0.00447565
P62761	P62761	Visinin-like protein 1	Vsnl1	1	6	6	6	37.2	22.142	0	19.892	1.04622	1.22953	1.24927	1.30979	1.46429	1.45686	617690000	24	1.17501	9.5293	1.41032	6.17857	1.20026	0.00468447
Q9CX56	Q9CX56	26S proteasome non-ATPase regulatory subunit 8	Psmd8	1	13	13	13	40.2	39.93	0	79.248	8.50619	8.87531	8.72304	10.7982	10.8992	11.2937	3770800000	43	8.70151	2.1318	10.997	2.38124	1.26381	0.00469492
Q8K221	Q8K221	Arfaptin-2	Arfip2	1	2	2	2	6.7	37.772	0.0050697	1.6301	0.182457	0.184369	0.185061	0.213424	0.222982	0.217526	39862000	3	0.183963	0.733214	0.217977	2.19986	1.1849	0.00469768
Q3TCJ1	Q3TCJ1	BRISC complex subunit Abro1	Fam175b	1	8	8	8	25.5	46.942	0	38.755	1.82233	1.85937	1.86268	1.97966	1.98387	1.99851	505520000	14	1.84813	1.21228	1.98735	0.497766	1.07533	0.0047499
P61458	P61458	Pterin-4-alpha-carbinolamine dehydratase	Pcbd1	1	3	3	3	29.8	11.985	0	14.807	2.23926	2.144	1.90259	1.93656	1.78283	1.61326	729070000	6	2.09529	8.2824	1.77755	9.09757	0.848356	0.0047853
Q8BYJ6	Q8BYJ6	TBC1 domain family member 4	Tbc1d4	1	7	7	7	6	147.45	0	29.77	0.405666	0.419564	0.418304	0.35661	0.379058	0.367056	235420000	13	0.414511	1.85421	0.367575	3.05598	0.886767	0.0048389
Q7TPV4	Q7TPV4	Myb-binding protein 1A	Mybbp1a	1	48	48	48	38.2	152.04	0	323.31	13.9396	14.6678	15.0588	15.8714	16.7314	16.6808	6206400000	126	14.5554	3.90213	16.4278	2.93748	1.12864	0.00484968
Q01853	Q01853	Transitional endoplasmic reticulum ATPase	Vcp	1	60	60	60	81.3	89.321	0	323.31	110.17	119.644	117.976	153.233	171.496	159.657	137390000000	482	115.93	4.36252	161.462	5.73784	1.39275	0.00485756
P18242	P18242	Cathepsin D	Ctsd	1	16	16	16	37.6	44.953	0	134.7	12.5522	12.974	13.3052	16.8382	18.4369	18.1357	10416000000	93	12.9438	2.91578	17.8036	4.7715	1.37545	0.00486004
O09172	O09172	Glutamate--cysteine ligase regulatory subunit	Gclm	1	7	7	7	31	30.534	0	85.85	2.99653	3.22608	3.32059	4.93847	5.56772	5.20205	1558500000	18	3.18106	5.2388	5.23608	6.03513	1.64602	0.00489943
Q99MN1	Q99MN1	Lysine--tRNA ligase	Kars	1	23	23	23	35.3	67.839	0	104.79	12.1771	13.1127	12.9913	14.2825	14.8959	14.6623	6237700000	67	12.7604	3.98708	14.6135	2.1185	1.14523	0.00489944
Q9R1P1	Q9R1P1	Proteasome subunit beta type-3	Psmb3	1	14	14	14	52.7	22.965	0	87.294	9.11577	9.5363	9.28835	11.9104	13.0485	12.7302	5562600000	53	9.31347	2.26967	12.563	4.67367	1.34891	0.00490194
Q9CQI9	Q9CQI9	Mediator of RNA polymerase II transcription subunit 30	Med30	1	1	1	1	5.1	20.358	0.0024522	2.0051	0.193073	0.19221	0.17616	0.166443	0.170672	0.154343	61261000	1	0.187148	5.08964	0.163819	5.1732	0.875348	0.00498204
P16254	P16254	Signal recognition particle 14 kDa protein;Signal recognition particle 14 kDa protein, N-terminally processed	Srp14	1	6	6	6	54.5	12.51	0	35.251	2.06411	2.17284	2.10876	2.34428	2.42245	2.32767	849100000	16	2.11524	2.58367	2.3648	2.14015	1.11798	0.00498396
Q64355	Q64355	Embryonal Fyn-associated substrate	Efs	1	2	2	2	6.1	58.972	0	8.0575	0.0504374	0.0545696	0.05527	0.0604294	0.0631073	0.0662038	12371000	3	0.0534257	4.88813	0.0632468	4.56901	1.18383	0.00499805
Q9CRD0	Q9CRD0	OCIA domain-containing protein 1	Ociad1	1	9	9	9	61.9	27.61	0	92.574	5.15604	5.22679	5.19592	5.82352	6.01018	5.81353	2351400000	43	5.19292	0.68308	5.88241	1.88298	1.13278	0.00503376
Q9ES00	Q9ES00	Ubiquitin conjugation factor E4 B	Ube4b	1	11	11	11	13.6	133.32	0	49.126	0.948893	0.951733	0.971547	1.02611	1.04876	1.05258	316160000	14	0.957391	1.28907	1.04248	1.37231	1.08888	0.00504838
Q8CGP0;Q9D2U9;Q64524	Q8CGP0;Q9D2U9;Q64524	Histone H2B type 3-B;Histone H2B type 3-A;Histone H2B type 2-E	Hist3h2bb;Hist3h2ba;Hist2h2be	3	11	3	3	70.6	13.908	0	7.5653	2.07786	2.19935	2.1508	1.76136	1.95241	1.85925	1294500000	9	2.14267	2.85396	1.85767	5.1427	0.866988	0.00505773
P63034;Q9QX11;O08967	P63034	Cytohesin-2	Cyth2	3	4	4	4	16.2	46.585	0	13.023	0.40937	0.420862	0.429827	0.473549	0.496353	0.489315	139670000	6	0.42002	2.44139	0.486406	2.4007	1.15805	0.00507969
Q9CZ44	Q9CZ44	NSFL1 cofactor p47	Nsfl1c	1	22	22	22	56.2	40.709	0	223.77	9.90188	10.0721	10.1388	13.3185	12.7506	13.3873	7800900000	87	10.0376	1.21719	13.1521	2.657	1.31029	0.00510379
B8ZXI1	B8ZXI1	Queuine tRNA-ribosyltransferase subunit QTRTD1	Qtrtd1	1	5	5	5	15.7	46.288	0	12.176	1.42978	1.49852	1.44747	1.83585	1.95976	1.80692	525270000	6	1.45859	2.4473	1.86751	4.34754	1.28035	0.00513514
Q8VDJ3	Q8VDJ3	Vigilin	Hdlbp	1	61	61	61	53.9	141.74	0	323.31	52.1515	52.5167	51.7379	54.8906	54.646	54.2095	25349000000	226	52.1353	0.747349	54.5821	0.632089	1.04693	0.0051616
Q91VC9	Q91VC9	Growth hormone-inducible transmembrane protein	Ghitm	1	1	1	1	3.2	37.275	0.0011624	2.2514	0.459532	0.480271	0.481849	0.588639	0.608025	0.584383	119770000	1	0.473884	2.62814	0.593682	2.1227	1.2528	0.00516225
Q9CYZ6	Q9CYZ6	Uncharacterized protein C19orf60 homolog		1	1	1	1	7.7	18.706	0.00036232	3.5473	0.0517811	0.0571832	0.060681	0.0669995	0.0693387	0.0759368	25402000	3	0.0565484	7.92909	0.0707583	6.55	1.25129	0.00518538
Q9CXI5	Q9CXI5	Mesencephalic astrocyte-derived neurotrophic factor	Manf	1	11	11	11	46.4	20.373	0	73.959	7.43912	7.56302	7.56237	9.07735	9.64722	9.32589	4555900000	46	7.5215	0.948557	9.35015	3.05569	1.24312	0.00523229
Q8C7V3	Q8C7V3	U3 small nucleolar RNA-associated protein 15 homolog	Utp15	1	3	3	2	8.5	59.374	0.0003601	3.4559	0.257227	0.269395	0.264735	0.27594	0.284322	0.280129	46242000	4	0.263786	2.32752	0.280131	1.49607	1.06196	0.00527665
Q3UE37	Q3UE37	Ubiquitin-conjugating enzyme E2 Z	Ube2z	1	9	9	9	29.5	38.368	0	41.152	4.92907	5.09949	5.35081	5.50837	5.55142	5.84926	1615600000	24	5.12646	4.13853	5.63635	3.29355	1.09946	0.00528354
P19157;P46425	P19157;P46425	Glutathione S-transferase P 1;Glutathione S-transferase P 2	Gstp1;Gstp2	2	8	8	8	46.2	23.609	0	190.26	20.5576	21.507	20.382	44.8033	52.0503	50.7677	15031000000	62	20.8155	2.90769	49.2071	7.85937	2.36396	0.00529104
Q9JJZ5	Q9JJZ5	Epidermal growth factor-like protein 6	Egfl6	1	2	2	2	3.5	61.52	0	5.4381	0.0473126	0.0495532	0.046114	0.0351515	0.0400106	0.0358526	23760000	3	0.0476599	3.66277	0.0370049	7.09766	0.776436	0.0053313
O35593	O35593	26S proteasome non-ATPase regulatory subunit 14	Psmd14	1	12	12	12	55.2	34.577	0	58.648	9.34628	9.93677	9.857	12.3908	12.5324	13.2231	6734800000	63	9.71335	3.29836	12.7154	3.50236	1.30907	0.00549278
P17879	P17879	Heat shock 70 kDa protein 1B	Hspa1b	1	35	27	1	60.4	70.175	0	199.12	9.48105	9.15901	9.30088	22.9991	26.4465	23.8353	15783000000	102	9.31364	1.73292	24.4269	7.36171	2.6227	0.00550484
Q3UGP8	Q3UGP8	Putative Dol-P-Glc:Glc(2)Man(9)GlcNAc(2)-PP-Dol alpha-1,2-glucosyltransferase	Alg10b	1	1	1	1	3.8	55.464	0.0001858	3.9875	0.0990504	0.108035	0.110436	0.120242	0.127092	0.126759	60871000	2	0.10584	5.67035	0.124698	3.09701	1.17817	0.00553724
Q05909	Q05909	Receptor-type tyrosine-protein phosphatase gamma	Ptprg	1	4	4	4	3.5	161.24	0	5.1133	0.31774	0.340435	0.3092	0.261896	0.290307	0.26619	89221000	6	0.322458	5.00633	0.272798	5.6139	0.845994	0.00554146
Q9Z2G0	Q9Z2G0	Protein fem-1 homolog B	Fem1b	1	1	1	1	1.1	70.222	0.0041713	1.7733	0.0327023	0.0339651	0.0341983	0.0363854	0.0378803	0.0372235	16151000	1	0.0336219	2.39384	0.0371631	2.01613	1.10532	0.00561723
Q61062	Q61062	Segment polarity protein dishevelled homolog DVL-3	Dvl3	1	4	2	2	6.7	78.122	0	6.254	0.427063	0.459363	0.458385	0.475069	0.496397	0.503516	79326000	2	0.44827	4.09853	0.491661	3.01085	1.0968	0.00568172
Q6ZWY9;Q64478;Q64525;P10854	Q6ZWY9;Q64478;Q64525;P10854	Histone H2B type 1-C/E/G;Histone H2B type 1-H;Histone H2B type 2-B;Histone H2B type 1-M	Hist1h2bc;Hist1h2bh;Hist2h2bb;Hist1h2bm	4	15	15	1	79.4	13.906	0	269.99	1472.26	1615.5	1469.05	1312.05	1434.99	1330.59	1097900000000	881	1518.94	5.50673	1359.21	4.87617	0.894841	0.00572946
Q6P5D8	Q6P5D8	Structural maintenance of chromosomes flexible hinge domain-containing protein 1	Smchd1	1	27	27	27	18.6	225.65	0	84.737	6.16203	6.1639	6.60543	6.3963	6.40372	6.90079	1392100000	50	6.31045	4.04821	6.56694	4.40313	1.04064	0.00573316
Q80Y81	Q80Y81	Zinc phosphodiesterase ELAC protein 2	Elac2	1	10	10	10	16.1	92.718	0	44.954	0.815352	0.848326	0.863203	0.912748	0.924663	0.943624	241740000	16	0.842294	2.90744	0.927012	1.67975	1.10058	0.00574245
Q78RX3	Q78RX3	Small integral membrane protein 12	Smim12	1	1	1	1	8.7	10.795	0.0092879	1.3299	0.123544	0.132101	0.137181	0.156729	0.160536	0.162778	41167000	1	0.130942	5.26351	0.160014	1.91096	1.22202	0.00574843
Q9Z2G9	Q9Z2G9	Oxidoreductase HTATIP2	Htatip2	1	8	8	8	36	26.87	0	18.994	1.74356	1.75529	1.6576	2.53436	2.7754	2.51867	686360000	16	1.71882	3.1032	2.60948	5.51485	1.51818	0.00574969
O88327	O88327	Alpha-catulin	Ctnnal1	1	2	2	2	4.9	81.462	0.0043214	1.7595	0.0296595	0.0326819	0.0296428	0.0398028	0.0418945	0.0415721	155130000	3	0.0306614	5.70686	0.0410898	2.74083	1.34011	0.00579144
P27612	P27612	Phospholipase A-2-activating protein	Plaa	1	23	23	23	37.7	87.22	0	130.95	7.328	7.1714	7.21249	8.17134	8.19734	8.01746	2603600000	68	7.2373	1.12187	8.12871	1.19605	1.12317	0.00579722
P50396	P50396	Rab GDP dissociation inhibitor alpha	Gdi1	1	26	18	18	59.3	50.521	0	124.7	7.15344	7.53098	7.52228	8.06656	8.34894	8.22098	3810200000	45	7.40224	2.91139	8.21216	1.72178	1.10942	0.00581451
Q78PY7	Q78PY7	Staphylococcal nuclease domain-containing protein 1	Snd1	1	47	47	47	56.2	102.09	0	323.31	40.0741	40.5396	40.3457	41.3025	42.136	41.7128	28013000000	211	40.3198	0.579941	41.7171	0.999062	1.03466	0.00584617
P58404	P58404	Striatin-4	Strn4	1	13	10	10	16.4	81.644	0	60.058	1.68362	1.73354	1.75517	1.93652	1.93985	1.95428	625610000	24	1.72411	2.12828	1.94355	0.485681	1.12727	0.00585059
Q9ER00	Q9ER00	Syntaxin-12	Stx12	1	7	7	7	32.5	31.195	0	82.552	2.28477	2.40245	2.35167	2.51238	2.69815	2.60229	1843600000	20	2.3463	2.51558	2.60427	3.56722	1.10995	0.00595468
Q923T9	Q923T9	Calcium/calmodulin-dependent protein kinase type II subunit gamma	Camk2g	1	10	7	5	23.3	59.606	0	24.218	0.781464	0.796392	0.823748	0.857401	0.892933	0.901608	458900000	14	0.800535	2.67873	0.883981	2.6498	1.10424	0.00614439
P28184	P28184	Metallothionein-3	Mt3	1	3	3	3	47.1	7.0092	0	8.8971	0.197852	0.188108	0.167167	0.644643	0.711412	0.566835	455380000	12	0.184376	8.5041	0.640963	11.2891	3.47639	0.00616783
Q62266	Q62266	Cornifin-A	Sprr1a	1	6	6	6	70.1	15.765	0	21.385	1.39211	1.26634	1.28405	2.81159	3.12897	3.03114	1414500000	27	1.31417	5.18055	2.99057	5.43491	2.27564	0.00620964
P46471	P46471	26S protease regulatory subunit 7	Psmc2	1	35	35	35	70.4	48.647	0	249.65	23.4601	23.3652	22.9038	28.8485	29.6023	30.0052	14191000000	156	23.243	1.28039	29.4853	1.99136	1.26857	0.00621729
Q76N33	Q76N33	AMSH-like protease	Stambpl1	1	1	1	1	4.6	49.639	0	25.954	0.122413	0.114501	0.112452	0.144764	0.137563	0.140987	256210000	2	0.116456	4.51686	0.141105	2.55293	1.21166	0.00622391
Q6P2K6	Q6P2K6	Serine/threonine-protein phosphatase 4 regulatory subunit 3A	Smek1	1	15	15	11	18.4	93.841	0	35.165	3.23347	3.19876	3.0619	3.11778	3.10341	2.93598	881860000	25	3.16471	2.86643	3.05239	3.31116	0.964509	0.00633484
Q9DCM2	Q9DCM2	Glutathione S-transferase kappa 1	Gstk1	1	19	19	19	81	25.704	0	145.71	15.1868	16.0762	14.6404	13.0211	14.1908	13.0024	6227200000	53	15.3011	4.73624	13.4048	5.07866	0.876062	0.00639949
P56812	P56812	Programmed cell death protein 5	Pdcd5	1	8	8	8	66.7	14.275	0	28.551	8.65947	8.72987	8.56063	9.38182	9.27792	9.17709	2707100000	30	8.64999	0.982847	9.27894	1.10324	1.07271	0.00643579
Q61316	Q61316	Heat shock 70 kDa protein 4	Hspa4	1	47	47	43	68.1	94.132	0	323.31	33.2	33.5709	33.0543	35.2308	35.1048	34.8273	19876000000	199	33.2751	0.80054	35.0543	0.588845	1.05347	0.00644186
Q9Z2U0;Q9CWH6	Q9Z2U0	Proteasome subunit alpha type-7	Psma7	2	18	18	18	70.6	27.855	0	189.18	20.3546	19.8546	19.3236	25.6123	26.7796	25.8818	12839000000	84	19.8443	2.59813	26.0913	2.34249	1.3148	0.00649335
P46935	P46935	E3 ubiquitin-protein ligase NEDD4	Nedd4	1	37	37	35	44.2	102.71	0	265.85	24.8109	25.4182	25.8092	27.3426	27.323	28.0337	17563000000	144	25.3461	1.98484	27.5664	1.46849	1.0876	0.00657829
Q8R087	Q8R087	Beta-1,4-galactosyltransferase 7;Xylosylprotein 4-beta-galactosyltransferase	B4galt7	1	1	1	1	6.4	37.754	0.00035524	3.2645	0.0145232	0.0145645	0.0166524	0.0162215	0.0159253	0.0184496	10127000	1	0.0152467	7.98555	0.0168655	8.1816	1.10617	0.00659369
P34884	P34884	Macrophage migration inhibitory factor	Mif	1	5	5	5	51.3	12.504	0	51.274	15.818	14.3504	12.0356	9.05845	8.38332	6.95959	5849800000	22	14.068	13.5554	8.13378	13.1728	0.578176	0.00664842
P21278	P21278	Guanine nucleotide-binding protein subunit alpha-11	Gna11	1	12	9	6	37.9	42.024	0	30.165	2.35602	2.42007	2.46356	2.65319	2.72084	2.69456	1052800000	14	2.41322	2.24179	2.68953	1.26809	1.1145	0.00667127
Q91WK7	Q91WK7	Ankyrin repeat domain-containing protein 54	Ankrd54	1	2	2	2	8.4	32.485	0	4.8497	0.188935	0.201416	0.214358	0.229461	0.231853	0.249773	77897000	2	0.20157	6.30656	0.237029	4.68344	1.17591	0.00667845
Q8R4N0	Q8R4N0	Citrate lyase subunit beta-like protein, mitochondrial	Clybl	1	3	3	3	13.3	37.548	0	9.3297	0.104819	0.103684	0.104561	0.0937524	0.0953661	0.0942855	36371000	4	0.104355	0.570053	0.094468	0.870313	0.905257	0.0067575
Q922Y1	Q922Y1	UBX domain-containing protein 1	Ubxn1	1	13	13	13	52.9	33.572	0	101.68	2.12948	2.20787	2.25255	2.60253	2.60155	2.61057	1229200000	32	2.19663	2.83612	2.60488	0.190055	1.18585	0.00686264
P35242	P35242	Pulmonary surfactant-associated protein A	Sftpa1	1	7	7	7	31.9	26.157	0	113.87	4.02435	4.07938	3.92021	3.40959	3.37501	3.39346	3257200000	24	4.00798	2.01685	3.39269	0.510092	0.846483	0.00687243
Q9D1R2	Q9D1R2	Protein KTI12 homolog	Kti12	1	1	1	1	3.4	38.444	0.00036278	3.5623	0.1241	0.128122	0.126572	0.132873	0.139801	0.137573	52606000	1	0.126265	1.60661	0.136749	2.58629	1.08304	0.00693479
P62196	P62196	26S protease regulatory subunit 8	Psmc5	1	27	27	27	70.9	45.626	0	233.23	18.7513	18.4812	18.4356	22.6687	23.7331	23.1302	14784000000	101	18.556	0.919586	23.1773	2.30295	1.24905	0.00693912
Q3UGF1	Q3UGF1	WD repeat-containing protein 19	Wdr19	1	4	4	4	3	151.46	0	5.1375	0.5463	0.541523	0.515375	0.475069	0.462376	0.45648	114600000	5	0.534399	3.11524	0.464642	2.0445	0.869466	0.00705984
P63280	P63280	SUMO-conjugating enzyme UBC9	Ube2i	1	9	9	9	54.4	18.007	0	53.103	9.17566	10.6686	10.0691	10.9452	11.9877	11.5954	5464100000	30	9.97111	7.53441	11.5095	4.5748	1.15428	0.00708321
Q8BPG6	Q8BPG6	Sulfatase-modifying factor 2	Sumf2	1	6	6	6	24.7	34.737	0	27.711	0.673536	0.701374	0.694863	0.871412	0.88835	0.843129	274140000	7	0.689924	2.11056	0.867631	2.63323	1.25757	0.00709855
P08003	P08003	Protein disulfide-isomerase A4	Pdia4	1	50	50	50	61.4	71.982	0	323.31	74.1784	74.6649	72.0498	86.9933	89.4211	89.2381	56478000000	267	73.631	1.88893	88.5509	1.52678	1.20263	0.00711391
Q9WVJ2	Q9WVJ2	26S proteasome non-ATPase regulatory subunit 13	Psmd13	1	19	19	19	49.5	42.809	0	81.853	22.1211	22.4787	21.7239	27.9018	29.3132	29.5131	6689700000	63	22.1079	1.70789	28.9094	3.03808	1.30765	0.00719497
Q8BMB3	Q8BMB3	Eukaryotic translation initiation factor 4E type 2	Eif4e2	1	3	3	3	11.4	28.263	0	15.237	0.332453	0.342252	0.332931	0.34974	0.364141	0.35608	290870000	6	0.335879	1.64478	0.356654	2.02366	1.06185	0.00727327
E9Q1P8	E9Q1P8	Interferon regulatory factor 2-binding protein 2	Irf2bp2	1	12	9	9	34	59.291	0	104.45	2.44818	2.31743	2.25138	2.1923	2.1204	2.04903	642730000	22	2.339	4.28208	2.12057	3.37809	0.906616	0.00732271
Q922B9	Q922B9	Sperm-specific antigen 2 homolog	Ssfa2	1	3	3	3	2.3	136.95	0.00018399	3.8072	1.00875	1.10863	1.04925	1.20822	1.26589	1.20309	272930000	4	1.05554	4.7596	1.22573	2.84499	1.16124	0.00734989
P14685	P14685	26S proteasome non-ATPase regulatory subunit 3	Psmd3	1	35	35	35	55.7	60.718	0	115.45	20.5926	20.9691	20.8651	24.9212	26.8268	26.0202	10003000000	106	20.809	0.934337	25.9227	3.68988	1.24575	0.0073843
Q8BFQ4	Q8BFQ4	WD repeat-containing protein 82	Wdr82	1	11	11	11	34.5	35.079	0	30.275	4.70723	4.77447	4.60639	4.88916	4.94987	4.83571	1147000000	18	4.69603	1.80146	4.89158	1.16768	1.04164	0.00746315
Q9JLV5	Q9JLV5	Cullin-3	Cul3	1	26	26	26	35.5	88.947	0	104.21	4.43928	4.5363	4.6185	4.87108	4.882	4.94652	1840600000	50	4.53136	1.97982	4.89987	0.832006	1.08132	0.00748237
Q9CXW3	Q9CXW3	Calcyclin-binding protein	Cacybp	1	9	9	9	38.4	26.51	0	60.313	3.04965	3.09531	3.06273	3.9735	4.24983	3.93985	1957300000	25	3.06923	0.76616	4.05439	4.19516	1.32098	0.00749052
Q99KN2	Q99KN2	Probable cytosolic iron-sulfur protein assembly protein CIAO1	Ciao1	1	6	6	6	28.9	37.632	0	29.259	0.901174	0.910547	0.972632	1.07977	1.05396	1.10798	376830000	10	0.928118	4.1842	1.08057	2.5003	1.16426	0.00750075
B9EJ86	B9EJ86	Oxysterol-binding protein	Osbpl8	1	9	9	9	13.6	101.27	0	26.142	1.38116	1.35562	1.43624	1.43815	1.41731	1.51209	435660000	14	1.391	2.96192	1.45585	3.42093	1.04662	0.00755086
Q6P1B1	Q6P1B1	Xaa-Pro aminopeptidase 1	Xpnpep1	1	16	16	16	26.2	69.59	0	68.772	6.9844	7.05927	7.22251	7.41161	7.58522	7.80353	4234300000	45	7.08873	1.71766	7.60012	2.584	1.07214	0.00765201
Q8VDD8	Q8VDD8	WAS protein family homolog 1	Wash1	1	6	6	6	18.7	51.658	0	19.46	1.34093	1.38095	1.40321	1.55242	1.53626	1.58771	221620000	9	1.37503	2.29541	1.55879	1.68787	1.13364	0.00770539
Q9DB29	Q9DB29	Isoamyl acetate-hydrolyzing esterase 1 homolog	Iah1	1	10	10	10	48.6	27.974	0	72.462	5.98826	6.1972	6.04305	5.44016	5.68847	5.63985	4199100000	45	6.07617	1.783	5.5895	2.35426	0.919905	0.00780862
Q9Z2X2	Q9Z2X2	26S proteasome non-ATPase regulatory subunit 10	Psmd10	1	5	5	5	22.9	25.083	0	49.019	1.60214	1.65572	1.56909	1.71312	1.78001	1.719	465580000	10	1.60898	2.71726	1.73738	2.13173	1.0798	0.00782553
Q9WV32	Q9WV32	Actin-related protein 2/3 complex subunit 1B	Arpc1b	1	15	15	14	47	41.063	0	94.662	24.6576	24.425	23.4144	25.4282	25.4606	24.4187	8858500000	47	24.1657	2.73496	25.1025	2.36002	1.03877	0.00786692
P62488	P62488	DNA-directed RNA polymerase II subunit RPB7	Polr2g	1	3	3	3	28.5	19.294	0	14.68	0.169667	0.178821	0.181329	0.177964	0.1896	0.189688	113730000	4	0.176606	3.47597	0.185751	3.63041	1.05178	0.00788427
P17426	P17426	AP-2 complex subunit alpha-1	Ap2a1	1	33	23	23	41.6	107.66	0	134.75	7.30554	7.42728	7.75943	8.0341	7.96025	8.41772	3726800000	59	7.49742	3.13351	8.13736	3.01809	1.08535	0.00789612
Q9CQY6	Q9CQY6	Ubiquinol-cytochrome-c reductase complex assembly factor 2	Uqcc2	1	4	4	4	44.1	16.32	0	15.939	1.31448	1.28606	1.23696	1.21681	1.15916	1.13864	318590000	11	1.27917	3.06611	1.17154	3.45906	0.915857	0.00792401
P60843	P60843	Eukaryotic initiation factor 4A-I	Eif4a1	1	30	30	12	63.3	46.153	0	276.06	64.4219	67.8442	68.6345	74.3832	78.8489	76.6785	58667000000	189	66.9669	3.34365	76.6369	2.91396	1.1444	0.00794328
O70279	O70279	Protein DGCR14	Dgcr14	1	2	2	2	6.1	52.603	0	4.8124	0.137355	0.139647	0.13711	0.126356	0.131406	0.12831	29776000	3	0.138037	1.01353	0.128691	1.97857	0.932289	0.00801285
Q6A4J8	Q6A4J8	Ubiquitin carboxyl-terminal hydrolase 7	Usp7	1	35	35	34	37.4	128.47	0	127.43	6.89298	7.19206	7.09559	7.23657	7.45345	7.36302	2450600000	80	7.06021	2.16207	7.35101	1.48195	1.04119	0.0081719
Q64310	Q64310	Surfeit locus protein 4	Surf4	1	5	5	5	24.2	30.381	0	57.737	3.31023	3.80866	4.14605	4.62044	5.41921	5.33638	3330900000	28	3.75498	11.1981	5.12534	8.56947	1.36495	0.00821535
Q8VC52	Q8VC52	RNA-binding protein with multiple splicing 2	Rbpms2	1	5	1	1	18.9	22.462	0	4.6258	0.104508	0.0933395	0.0906958	0.0893847	0.0764515	0.0784424	40289000	1	0.096181	7.62247	0.0814262	8.55225	0.846593	0.00827376
Q99JH1	Q99JH1	Ribonuclease P protein subunit p25-like protein	Rpp25l	1	3	3	3	16.6	17.675	0	5.1221	0.241851	0.240886	0.231363	0.252581	0.253738	0.24615	67699000	5	0.238034	2.43523	0.250823	1.62992	1.05373	0.00828472
Q9D2V8	Q9D2V8	Major facilitator superfamily domain-containing protein 10	Mfsd10	1	5	5	5	10.7	49.369	0	28.071	0.494168	0.504932	0.504019	0.55433	0.550603	0.550779	214190000	9	0.50104	1.19119	0.551904	0.381002	1.10152	0.00828697
Q9DC69	Q9DC69	NADH dehydrogenase [ubiquinone] 1 alpha subcomplex subunit 9, mitochondrial	Ndufa9	1	16	16	16	45.1	42.525	0	137.85	6.96154	7.3063	7.0196	6.702	6.98191	6.66154	3709200000	42	7.09581	2.60128	6.78182	2.57249	0.955749	0.00837189
Q00612;P97324;REV__P46662	Q00612	Glucose-6-phosphate 1-dehydrogenase X	G6pdx	3	24	24	24	47.2	59.262	0	141.69	13.4026	13.0638	12.7387	16.3201	16.8451	16.7278	8430800000	71	13.0683	2.54026	16.631	1.65691	1.27262	0.00837456
P51174	P51174	Long-chain specific acyl-CoA dehydrogenase, mitochondrial	Acadl	1	23	23	23	41.9	47.907	0	170.71	18.8793	19.1649	18.8761	19.2119	19.4183	19.1325	20167000000	101	18.9734	0.873996	19.2542	0.76607	1.0148	0.00839846
Q91VL8	Q91VL8	Telomeric repeat-binding factor 2-interacting protein 1	Terf2ip	1	3	3	3	13.2	43.353	0	17.041	0.735558	0.764817	0.7425	0.705372	0.725382	0.701341	234180000	5	0.747625	2.04487	0.710698	1.81159	0.950608	0.00840562
P84086;P63040	P84086;P63040	Complexin-2;Complexin-1	Cplx2;Cplx1	2	1	1	1	8.2	15.394	0.0026101	1.9765	0.0598629	0.0615547	0.0609482	0.0680103	0.0674922	0.068619	6032900	2	0.0607886	1.41	0.0680405	0.828892	1.1193	0.00846356
Q3U3Q1	Q3U3Q1	Serine/threonine-protein kinase ULK3	Ulk3	1	3	3	3	7.4	53.571	0	5.8015	0.0705611	0.0674395	0.0675323	0.0644191	0.0624331	0.0606002	18616000	3	0.068511	2.5924	0.0624841	3.05675	0.912031	0.00848963
Q99MN9	Q99MN9	Propionyl-CoA carboxylase beta chain, mitochondrial	Pccb	1	18	18	18	49.9	58.408	0	132.48	3.76677	3.9124	3.70874	3.46091	3.61942	3.48522	2540300000	54	3.79597	2.76405	3.52185	2.42384	0.927787	0.00858917
P08113	P08113	Endoplasmin	Hsp90b1	1	60	60	58	59.2	92.475	0	323.31	337.406	346.122	332.451	429.995	472.996	453.631	250760000000	632	338.66	2.04365	452.207	4.76244	1.33529	0.00861491
Q922J6	Q922J6	Tetraspanin-2	Tspan2	1	1	1	1	5.4	24.181	0.00034406	2.7855	0.186871	0.178906	0.170031	0.153689	0.150761	0.146044	89179000	2	0.178602	4.71651	0.150165	2.5687	0.840776	0.00862483
Q9CWM4	Q9CWM4	Prefoldin subunit 1	Pfdn1	1	6	6	5	37.7	14.254	0	10.246	5.67027	5.80769	5.88314	6.06841	6.34467	6.30877	1894900000	16	5.78703	1.86503	6.24062	2.40695	1.07838	0.00864305
P80317	P80317	T-complex protein 1 subunit zeta	Cct6a	1	24	24	19	53.1	58.004	0	198.41	30.0552	30.0683	29.7522	32.8386	32.2024	32.6836	16328000000	137	29.9586	0.596899	32.5749	1.01848	1.08733	0.00864585
Q9CZT5	Q9CZT5	Vasorin	Vasn	1	1	1	1	1	72.26	0.0097282	1.3059	0.304019	0.301412	0.28751	0.406028	0.437234	0.42615	70385000	1	0.297647	2.98177	0.423137	3.73872	1.42161	0.00868116
Q91XC0	Q91XC0	LIM domain-containing protein ajuba	Ajuba	1	4	3	3	9.5	57.919	0	10.742	0.249259	0.246303	0.269394	0.358143	0.379931	0.367011	165360000	3	0.254986	4.928	0.368362	2.97442	1.44464	0.00868518
Q99LU0	Q99LU0	Charged multivesicular body protein 1b-1	Chmp1b1	1	5	5	2	20.6	22.124	0	10.437	3.69726	4.06989	4.09365	4.56703	4.73393	4.75656	1508300000	13	3.9536	5.62313	4.68584	2.20913	1.18521	0.00870408
Q9JLN9	Q9JLN9	Serine/threonine-protein kinase mTOR	Mtor	1	26	26	26	13.7	288.79	0	89.631	3.22803	3.35541	3.41674	3.40709	3.48853	3.59671	1447100000	44	3.33339	2.88775	3.49744	2.7198	1.04921	0.00877088
P35564	P35564	Calnexin	Canx	1	30	30	30	42.8	67.277	0	169.52	34.8317	39.0776	38.0632	41.5696	43.912	43.9583	24972000000	163	37.3242	5.9407	43.1466	3.16586	1.156	0.00882693
Q8BP40	Q8BP40	Lysophosphatidic acid phosphatase type 6	Acp6	1	6	6	6	18.4	47.624	0	11.081	2.30554	2.38011	2.26387	2.14554	2.15944	2.08213	532290000	9	2.31651	2.54232	2.12904	1.93568	0.919073	0.00884171
Q9CQA5	Q9CQA5	Mediator of RNA polymerase II transcription subunit 4	Med4	1	4	4	4	19.6	29.781	0	10.618	0.607968	0.636919	0.653738	0.675213	0.692594	0.702381	100040000	8	0.632875	3.65816	0.690063	1.99399	1.09036	0.00887283
P98191	P98191	Phosphatidate cytidylyltransferase 1	Cds1	1	4	4	4	10.6	52.875	0	23.583	0.693278	0.801787	0.733106	0.584407	0.683868	0.648289	221020000	8	0.742724	7.39042	0.638855	7.88873	0.860151	0.00892236
Q9D1Q4	Q9D1Q4	Dolichol-phosphate mannosyltransferase subunit 3	Dpm3	1	2	2	2	23.9	10.139	0	12.386	0.982859	1.0118	0.941778	0.956672	0.977943	0.916488	300010000	3	0.978814	3.59491	0.950368	3.2839	0.970938	0.00901572
Q64669	Q64669	NAD(P)H dehydrogenase [quinone] 1	Nqo1	1	9	9	9	33.9	30.959	0	21.027	1.99106	2.02934	2.0187	3.65629	4.27376	4.28538	1060000000	16	2.01303	0.98172	4.07181	8.83877	2.02272	0.00902108
Q5KU39	Q5KU39	Vacuolar protein sorting-associated protein 41 homolog	Vps41	1	4	4	4	6.3	98.601	0	9.844	0.101269	0.100223	0.102445	0.11387	0.116577	0.114665	78294000	6	0.101312	1.0968	0.115037	1.20953	1.13547	0.00910715
Q80SY6	Q80SY6	Adenosine deaminase-like protein	Adal	1	2	2	2	5.6	41	0.00018536	3.9539	0.0694026	0.0724602	0.0686262	0.0745598	0.079391	0.0756835	13326000	3	0.070163	2.88889	0.0765448	3.30277	1.09096	0.00911169
Q9D0K2	Q9D0K2	Succinyl-CoA:3-ketoacid coenzyme A transferase 1, mitochondrial	Oxct1	1	20	20	20	51.2	55.988	0	195.21	18.955	20.054	18.8798	17.8691	19.0882	17.5455	12893000000	91	19.2963	3.40616	18.1676	4.47779	0.94151	0.00911895
P70349	P70349	Histidine triad nucleotide-binding protein 1	Hint1	1	6	6	6	40.5	13.777	0	49.464	12.4257	12.4294	11.9086	16.6036	16.1448	17.0512	9839500000	23	12.2546	2.44478	16.5999	2.7301	1.35458	0.00923034
Q9CPR1	Q9CPR1	RWD domain-containing protein 4	Rwdd4	1	1	1	1	4.8	21.137	0.0027624	1.9272	0.129514	0.130819	0.141724	0.149983	0.151947	0.157039	18364000	1	0.134019	5.00262	0.152989	2.38035	1.14155	0.00925393
P05064	P05064	Fructose-bisphosphate aldolase A	Aldoa	1	30	30	26	81	39.355	0	323.31	44.1288	44.895	41.8846	60.6882	63.4158	64.7792	39010000000	212	43.6361	3.5853	62.9611	3.30845	1.44287	0.00925813
Q9QYF1	Q9QYF1	Retinol dehydrogenase 11	Rdh11	1	4	4	4	12.3	35.147	0	8.2712	1.76826	1.71444	1.77125	1.50032	1.51744	1.5612	424150000	7	1.75132	1.82546	1.52632	2.05718	0.871527	0.00925921
Q80TA1	Q80TA1	Ethanolaminephosphotransferase 1	Ept1	1	2	2	2	4.5	45.345	0	16.842	0.0890929	0.0857305	0.0873014	0.0984859	0.0934623	0.0940322	28627000	2	0.087375	1.92548	0.0953268	2.88548	1.09101	0.00939727
P53026	P53026	60S ribosomal protein L10a	Rpl10a	1	13	13	13	42.4	24.916	0	48.029	27.9797	31.6407	31.5158	32.1709	34.613	35.1733	26144000000	56	30.3787	6.84202	33.9857	4.69742	1.11873	0.00943003
Q8VDK1	Q8VDK1	Nitrilase homolog 1	Nit1	1	11	11	11	46.1	35.705	0	64.904	2.93061	3.01998	2.82199	3.18997	3.33636	3.18758	1221000000	34	2.9242	3.39065	3.23797	2.63174	1.1073	0.00943195
P34914	P34914	Bifunctional epoxide hydrolase 2;Cytosolic epoxide hydrolase 2;Lipid-phosphate phosphatase	Ephx2	1	3	3	3	13.7	62.515	0	21.274	0.0434747	0.0397197	0.0407453	0.0502435	0.0453738	0.0487054	71697000	5	0.0413132	4.6979	0.0481075	5.17435	1.16446	0.00946643
Q3TXT3	Q3TXT3	SOSS complex subunit C	Inip	1	4	4	4	37.5	11.411	0	16.375	0.697218	0.639069	0.626099	0.606677	0.555362	0.561634	321370000	14	0.654129	5.79028	0.574558	4.87199	0.878356	0.00948813
Q9D289	Q9D289	Trafficking protein particle complex subunit 6B	Trappc6b	1	3	3	2	22.8	17.936	0.0041787	1.7825	0.451099	0.484529	0.523433	0.531813	0.580261	0.591438	127490000	3	0.486354	7.44339	0.567838	5.58166	1.16754	0.00953291
P28659	P28659	CUGBP Elav-like family member 1	Celf1	1	9	6	6	17.3	52.107	0	12.476	4.03144	4.53461	4.63395	4.66112	4.9838	5.22331	952890000	8	4.4	7.34137	4.95608	5.69238	1.12638	0.00953574
Q78YZ6	Q78YZ6	Short coiled-coil protein	Scoc	1	2	2	2	36.8	14.155	0	49.532	0.196832	0.215901	0.246427	0.259509	0.277809	0.291974	224830000	5	0.21972	11.386	0.276431	5.8881	1.2581	0.00956387
Q68FD5	Q68FD5	Clathrin heavy chain 1	Cltc	1	104	104	104	64.5	191.55	0	323.31	119.627	120.247	119.855	134.389	132.565	137.238	113030000000	567	119.91	0.261471	134.731	1.748	1.1236	0.00959719
P35700	P35700	Peroxiredoxin-1	Prdx1	1	22	22	21	89.4	22.176	0	186.29	222.358	229.108	211.565	312.933	356.68	329.043	148660000000	190	221.01	4.00379	332.885	6.6465	1.5062	0.00960058
Q60829	Q60829	Protein phosphatase 1 regulatory subunit 1B	Ppp1r1b	1	1	1	1	5.7	21.78	0.00067047	2.4105	0.0661833	0.0685693	0.0575872	0.0342061	0.0423322	0.0347554	47816000	2	0.0641133	9.00947	0.0370979	12.2415	0.57863	0.00961707
Q9WUM3	Q9WUM3	Coronin-1B	Coro1b	1	17	17	17	30.6	53.912	0	108.83	10.0906	9.90473	10.1029	9.80586	9.64061	9.74017	4505200000	50	10.0328	1.10684	9.72888	0.855154	0.969711	0.00962651
A2RSJ4	A2RSJ4	UHRF1-binding protein 1-like	Uhrf1bp1l	1	11	11	11	9.9	161.94	0	35.008	1.17732	1.15926	1.09417	1.24848	1.24355	1.19455	521930000	13	1.14358	3.82444	1.22886	2.42659	1.07457	0.00966904
Q80V26	Q80V26	Inositol monophosphatase 3	Impad1	1	10	10	10	28.4	38.616	0	31.533	2.18532	2.28341	2.35033	2.70024	2.65738	2.75484	931890000	26	2.27302	3.65138	2.70415	1.80645	1.18968	0.00971582
Q9JMA1	Q9JMA1	Ubiquitin carboxyl-terminal hydrolase 14	Usp14	1	16	16	16	43.8	56.001	0	86.018	6.39176	6.60695	6.34449	8.17422	8.82004	8.87633	2805900000	43	6.44773	2.1697	8.62353	4.52404	1.33745	0.00981228
Q9JMH6	Q9JMH6	Thioredoxin reductase 1, cytoplasmic	Txnrd1	1	22	22	21	46.3	67.083	0	244.83	10.3779	10.4726	10.5513	13.6785	15.0982	14.3081	8034000000	88	10.4673	0.82963	14.3616	4.95315	1.37205	0.00981244
P70302	P70302	Stromal interaction molecule 1	Stim1	1	6	6	6	8.9	77.566	0	13.786	1.9563	2.08149	1.92422	1.69072	1.86272	1.73583	799640000	11	1.98734	4.1814	1.76309	5.0583	0.887163	0.00987322
Q9D8X1	Q9D8X1	Copper homeostasis protein cutC homolog	Cutc	1	3	3	3	18.4	29.003	0	23.501	0.612893	0.624189	0.592071	0.629153	0.636935	0.603831	292040000	8	0.609718	2.6721	0.623306	2.77697	1.02229	0.00995017
P11983	P11983	T-complex protein 1 subunit alpha	Tcp1	1	33	33	33	74.5	60.448	0	262.51	24.5508	25.196	25.0594	26.3881	26.6695	26.373	21624000000	144	24.9354	1.36358	26.4768	0.63066	1.06182	0.00995468
Q8R0A0	Q8R0A0	General transcription factor IIF subunit 2	Gtf2f2	1	5	5	5	18.5	28.381	0	7.2821	2.03251	2.16331	2.16346	2.45227	2.51032	2.46032	416340000	12	2.11976	3.56455	2.4743	1.27117	1.16726	0.00997286
Q8C5L6	Q8C5L6	Inositol polyphosphate 5-phosphatase K	Inpp5k	1	3	3	3	7.9	54.158	0	15.191	0.433643	0.437653	0.406054	0.367203	0.359165	0.350847	106750000	4	0.425783	4.04041	0.359072	2.27765	0.84332	0.0100005
O70194	O70194	Eukaryotic translation initiation factor 3 subunit D	Eif3d	1	21	21	21	45.4	63.988	0	138.58	10.069	10.2736	10.5092	11.2316	11.306	11.3245	4870200000	64	10.2839	2.14198	11.2874	0.435393	1.09758	0.0100396
P24369	P24369	Peptidyl-prolyl cis-trans isomerase B	Ppib	1	17	17	17	63.9	23.713	0	138.45	53.0932	55.6403	56.8273	58.453	59.3967	61.5726	32929000000	100	55.187	3.45714	59.8074	2.67495	1.08372	0.0100639
Q91VN4	Q91VN4	MICOS complex subunit Mic25	Chchd6	1	7	7	7	27.8	29.852	0	11.668	1.2313	1.21465	1.18819	1.28255	1.28123	1.23674	320560000	12	1.21138	1.79466	1.26684	2.05812	1.04578	0.0100915
Q6P1G0	Q6P1G0	HEAT repeat-containing protein 6	Heatr6	1	5	5	5	5.2	128.92	0	16.999	0.472653	0.488955	0.487193	0.543647	0.572373	0.545668	171350000	8	0.482934	1.85256	0.553896	2.89466	1.14694	0.0101388
Q8CFV9	Q8CFV9	Riboflavin kinase	Rfk	1	4	4	4	31	17.437	0	10.175	2.28797	2.24028	2.26854	2.93633	3.16017	3.13358	1149700000	8	2.2656	1.05833	3.07669	3.97444	1.35801	0.0102833
Q63932	Q63932	Dual specificity mitogen-activated protein kinase kinase 2	Map2k2	1	14	14	7	43.4	44.402	0	109.99	3.97746	3.95228	4.02547	4.50375	4.69868	4.63535	2385700000	35	3.98507	0.933041	4.61259	2.15576	1.15747	0.0102889
P97765	P97765	WW domain-binding protein 2	Wbp2	1	2	2	2	7.7	28.032	0	5.5002	0.785247	0.805286	0.825126	0.844376	0.853491	0.894145	695510000	2	0.80522	2.47627	0.864004	3.06687	1.073	0.0102951
Q9D0L7	Q9D0L7	Armadillo repeat-containing protein 10	Armc10	1	11	11	11	51.6	33.31	0	65.501	5.013	5.11045	4.89197	4.71947	4.89875	4.66385	2517300000	28	5.00514	2.18676	4.76069	2.57856	0.95116	0.0102953
Q91W67	Q91W67	Ubiquitin-like protein 7	Ubl7	1	1	1	1	2.1	40.433	0.0046393	1.7506	0.155899	0.164902	0.172131	0.196187	0.205791	0.201434	51742000	1	0.164311	4.94936	0.201137	2.39078	1.22413	0.0102965
O70423;Q812C9	O70423	Membrane primary amine oxidase	Aoc3	2	10	10	10	15.2	84.533	0	44.87	2.37899	2.38454	2.33622	2.178	2.23727	2.18353	890210000	16	2.36658	1.11722	2.1996	1.48846	0.929441	0.0102971
P98063;Q9WVM6;Q62381	P98063	Bone morphogenetic protein 1	Bmp1	3	11	11	11	11.8	111.67	0	21.633	1.48936	1.46843	1.49348	2.45407	2.78717	2.4961	334030000	14	1.48375	0.905364	2.57911	7.03347	1.73823	0.0103348
P80314	P80314	T-complex protein 1 subunit beta	Cct2	1	42	42	42	76.1	57.477	0	323.31	35.8421	35.6669	35.0237	37.6123	37.8723	37.5645	18262000000	203	35.5109	1.21347	37.6831	0.439596	1.06117	0.0103814
O88448	O88448	Kinesin light chain 2	Klc2	1	13	8	8	24.7	66.662	0	38.399	1.48798	1.45262	1.44317	1.53557	1.51325	1.48653	441070000	10	1.46126	1.61664	1.51179	1.62407	1.03458	0.0104141
Q9D975	Q9D975	Sulfiredoxin-1	Srxn1	1	2	2	2	18.4	14.149	0	17.728	0.217346	0.235962	0.218032	0.880082	1.18154	1.09704	220150000	3	0.22378	4.71701	1.05289	14.7693	4.70501	0.010438
Q99PU8	Q99PU8	Putative ATP-dependent RNA helicase DHX30	Dhx30	1	17	17	17	16.8	136.67	0	35.296	2.96859	3.05312	3.18619	3.21746	3.3502	3.39373	878410000	27	3.0693	3.57398	3.32046	2.76519	1.08183	0.0104469
Q8VDW4	Q8VDW4	Ubiquitin-conjugating enzyme E2 W	Ube2w	1	1	1	1	11.9	17.345	0	4.3027	0.0467531	0.0552272	0.0545853	0.0588105	0.0678977	0.0635219	16096000	1	0.0521885	9.04061	0.06341	7.16705	1.21502	0.010448
Q8VE47	Q8VE47	Ubiquitin-like modifier-activating enzyme 5	Uba5	1	8	8	8	32.8	44.789	0	49.546	1.70317	1.75382	1.79325	1.83942	1.86277	1.94998	671910000	23	1.75008	2.58026	1.88406	3.09282	1.07656	0.0105012
Q3UMQ8	Q3UMQ8	H/ACA ribonucleoprotein complex non-core subunit NAF1	Naf1	1	1	1	1	2.9	53.245	0	4.8886	0.0601781	0.0570272	0.0652986	0.063926	0.0610625	0.0705185	11674000	2	0.0608347	6.8622	0.065169	7.44066	1.07125	0.0106295
P20029	P20029	78 kDa glucose-regulated protein	Hspa5	1	52	49	49	63.5	72.421	0	323.31	176.287	181.292	179.596	231.351	257.819	238.543	259410000000	513	179.058	1.42164	242.571	5.64212	1.3547	0.0106367
P07901	P07901	Heat shock protein HSP 90-alpha	Hsp90aa1	1	50	36	36	60.7	84.787	0	323.31	79.8644	80.6846	75.774	102.106	107.124	107.668	59471000000	287	78.7743	3.33936	105.633	2.90293	1.34095	0.0106525
Q8CAA7	Q8CAA7	Glucose 1,6-bisphosphate synthase	Pgm2l1	1	1	1	1	2.3	70.279	0.00035298	3.1445	0.0589605	0.0521077	0.0571363	0.0519199	0.0441046	0.0515909	12639000	1	0.0560682	6.32988	0.0492051	8.98327	0.877594	0.0106805
Q9CZW4	Q9CZW4	Long-chain-fatty-acid--CoA ligase 3	Acsl3	1	7	5	5	13.2	80.491	0	29.442	0.24574	0.233492	0.224278	0.207096	0.197228	0.197246	105940000	6	0.234504	4.59131	0.200523	2.83868	0.855097	0.0106865
Q8BHL7	Q8BHL7	CDC42 small effector protein 1	Cdc42se1	1	1	1	1	15	9.0764	0.00035075	3.0563	0.267771	0.306125	0.267591	0.309268	0.338849	0.314859	197450000	1	0.280496	7.91309	0.320992	4.89592	1.14437	0.0107266
O70456	O70456	14-3-3 protein sigma	Sfn	1	16	11	11	60.9	27.706	0	76.511	43.5495	43.5039	39.9633	49.0889	50.8516	47.9455	19560000000	66	42.3389	4.85958	49.2953	2.96987	1.1643	0.0108878
Q9CSV6	Q9CSV6	Vesicle transport protein SFT2C	Sft2d3	1	1	1	1	6.6	21.949	0.00018413	3.8173	0.593152	0.590633	0.557585	0.542743	0.554745	0.518487	219070000	2	0.580457	3.41925	0.538658	3.4291	0.92799	0.010919
Q9WTP7	Q9WTP7	GTP:AMP phosphotransferase AK3, mitochondrial	Ak3	1	17	17	17	74	25.426	0	146.63	14.7624	15.1138	14.496	13.5823	14.2379	13.6302	6169600000	67	14.7907	2.09524	13.8168	2.6452	0.934154	0.0110252
Q8C8T8	Q8C8T8	Pre-rRNA-processing protein TSR2 homolog	Tsr2	1	1	1	1	5.2	20.891	0.0016523	2.1891	0.173784	0.183821	0.180795	0.195221	0.20171	0.195595	55556000	1	0.179467	2.8687	0.197509	1.84454	1.10053	0.0111059
P08228	P08228	Superoxide dismutase [Cu-Zn]	Sod1	1	9	9	9	53.9	15.942	0	149.43	28.875	29.457	27.6872	37.397	41.4089	36.8544	85891000000	75	28.6731	3.14593	38.5535	6.45267	1.34459	0.0111549
P14602	P14602	Heat shock protein beta-1	Hspb1	1	16	16	16	70.8	23.014	0	123.12	14.407	12.4893	11.4064	21.413	21.5499	21.5988	10863000000	91	12.7675	11.9015	21.5206	0.447401	1.68557	0.0111619
Q9Z2I8	Q9Z2I8	Succinyl-CoA ligase [GDP-forming] subunit beta, mitochondrial	Suclg2	1	24	24	24	58.7	46.839	0	185.79	17.9013	19.1152	17.8878	16.8464	18.1059	17.1516	7111500000	97	18.3014	3.85075	17.368	3.78298	0.948995	0.0111701
Q64337	Q64337	Sequestosome-1	Sqstm1	1	9	9	9	31.7	48.162	0	82.147	1.52081	1.47918	1.53669	2.79392	3.33037	3.10432	1433600000	34	1.51222	1.9641	3.0762	8.75517	2.03422	0.0111954
Q9D6J5	Q9D6J5	NADH dehydrogenase [ubiquinone] 1 beta subcomplex subunit 8, mitochondrial	Ndufb8	1	4	4	4	31.7	21.876	0	13.395	3.19742	3.38011	3.46175	3.76842	4.16372	4.04441	1356300000	12	3.34642	4.04452	3.99218	5.07884	1.19297	0.0112268
Q9Z2Z6	Q9Z2Z6	Mitochondrial carnitine/acylcarnitine carrier protein	Slc25a20	1	11	11	11	35.9	33.026	0	77.437	7.91315	7.89858	7.60245	7.05044	7.27585	6.71355	2925800000	35	7.80472	2.24646	7.01328	4.03499	0.898594	0.0112597
Q8QZY1	Q8QZY1	Eukaryotic translation initiation factor 3 subunit L	Eif3l	1	23	23	23	48.2	66.612	0	102.07	7.67082	7.86359	8.07048	8.10437	8.20351	8.56652	4291100000	71	7.86829	2.54021	8.29147	2.93442	1.05378	0.0112977
Q91XU3	Q91XU3	Phosphatidylinositol 5-phosphate 4-kinase type-2 gamma	Pip4k2c	1	7	7	7	20.9	47.335	0	21.066	2.27157	2.33775	2.31839	2.45691	2.55638	2.58646	730330000	15	2.30924	1.47333	2.53325	2.67653	1.09701	0.0113167
O54962	O54962	Barrier-to-autointegration factor;Barrier-to-autointegration factor, N-terminally processed	Banf1	1	8	8	8	67.4	10.102	0	98.408	9.74781	9.71756	8.8174	8.80164	8.36657	7.50051	5824500000	44	9.42759	5.60755	8.22291	8.05502	0.872217	0.0113819
P26450	P26450	Phosphatidylinositol 3-kinase regulatory subunit alpha	Pik3r1	1	8	8	7	14.6	83.516	0	19.902	1.46584	1.50936	1.48938	1.40968	1.45253	1.41236	392390000	15	1.48819	1.46388	1.42485	1.68453	0.957439	0.0114797
P13745;P10648	P13745;P10648	Glutathione S-transferase A1;Glutathione S-transferase A1, N-terminally processed;Glutathione S-transferase A2	Gsta1;Gsta2	2	6	3	3	20.2	25.608	0.00018474	3.8945	0.707266	0.671613	0.668225	0.891505	0.939339	0.918071	241520000	4	0.682368	3.16966	0.916305	2.61547	1.34283	0.0115659
Q8BJY1	Q8BJY1	26S proteasome non-ATPase regulatory subunit 5	Psmd5	1	19	19	19	50.8	55.971	0	129.24	7.91512	8.19745	7.92435	8.32378	8.54417	8.42812	6017100000	55	8.01231	2.00201	8.43202	1.30747	1.05238	0.0116365
O35435	O35435	Dihydroorotate dehydrogenase (quinone), mitochondrial	Dhodh	1	5	5	5	22.8	42.699	0	31.635	0.704941	0.700995	0.689268	0.649204	0.637199	0.608851	296020000	9	0.698401	1.16727	0.631751	3.27988	0.904568	0.0116766
Q99PP2	Q99PP2	Zinc finger protein 318	Znf318	1	5	5	5	3	246.32	0	8.5274	0.132749	0.134976	0.15126	0.142591	0.147879	0.160372	27628000	5	0.139662	7.23603	0.150281	6.07567	1.07603	0.011751
P70451	P70451	Tyrosine-protein kinase Fer	Fer	1	2	2	2	3	94.578	0.00034124	2.6881	0.0299634	0.0302483	0.0357285	0.0321105	0.0334037	0.0384089	9592100	2	0.03198	10.1606	0.034641	9.60279	1.08321	0.0117655
Q9CQL7	Q9CQL7	MORF4 family-associated protein 1	Mrfap1	1	1	1	1	8	14.194	0.002762	1.9269	0.12261	0.142678	0.177045	0.198866	0.225318	0.233554	48039000	1	0.147444	18.6707	0.219246	8.26638	1.48697	0.0117878
Q99JI4	Q99JI4	26S proteasome non-ATPase regulatory subunit 6	Psmd6	1	22	22	22	53	45.536	0	132.76	8.64055	8.54523	8.58986	10.2673	10.8618	10.3706	6758400000	66	8.59188	0.555099	10.4999	3.02505	1.22207	0.0117922
Q6ZPJ3	Q6ZPJ3	E2/E3 hybrid ubiquitin-protein ligase UBE2O	Ube2o	1	12	12	12	13.4	140.83	0	65.488	1.62125	1.58612	1.63075	1.89173	1.82275	1.97259	790050000	28	1.61271	1.45773	1.89569	3.95624	1.17547	0.0117942
Q8C0P7	Q8C0P7	Zinc finger protein 451	Znf451	1	2	2	2	2.2	120.07	0.00018471	3.8943	0.0399795	0.0393331	0.0362341	0.0343425	0.0312267	0.0298908	19356000	2	0.0385156	5.19815	0.03182	7.17909	0.826159	0.0118145
Q8BU03	Q8BU03	Periodic tryptophan protein 2 homolog	Pwp2	1	3	3	3	2.9	102.91	0.00018467	3.8866	0.72618	0.744836	0.700916	0.743708	0.761651	0.724407	99560000	3	0.723978	3.04464	0.743255	2.50601	1.02663	0.0118389
Q8R1V4	Q8R1V4	Transmembrane emp24 domain-containing protein 4	Tmed4	1	5	4	4	27.3	26.022	0	10.054	4.58271	4.74749	4.4707	5.41058	5.90485	5.33502	1492800000	12	4.6003	3.02657	5.55015	5.57634	1.20648	0.011841
Q8VCH8	Q8VCH8	UBX domain-containing protein 4	Ubxn4	1	6	6	6	15.6	56.471	0	20.338	1.25495	1.29766	1.33169	1.7268	1.98594	1.89001	1479000000	15	1.29476	2.97001	1.86758	7.01538	1.44241	0.0118431
Q925J9	Q925J9	Mediator of RNA polymerase II transcription subunit 1	Med1	1	7	7	7	6.1	167.14	0	17.812	0.799275	0.785642	0.779742	0.848978	0.857898	0.837656	337310000	12	0.78822	1.27099	0.848178	1.19606	1.07607	0.0118669
Q8K2Z2	Q8K2Z2	Pre-mRNA-processing factor 39	Prpf39	1	4	4	4	6.6	77.92	0	7.4765	0.430491	0.427198	0.435129	0.411628	0.412732	0.413808	92858000	6	0.43094	0.924597	0.412723	0.264079	0.957727	0.0118973
A2ASS6	A2ASS6	Titin	Ttn	1	7	7	7	0.3	3906.4	0	7.0303	1.00997	1.05151	1.02407	1.29192	1.33557	1.22268	580650000	12	1.02852	2.05404	1.28339	4.4356	1.2478	0.0119696
Q8CHY6	Q8CHY6	Transcriptional repressor p66 alpha	Gatad2a	1	9	8	8	18.6	67.333	0	56.032	1.0848	1.09034	1.15671	1.16668	1.2105	1.25501	406980000	13	1.11062	3.6031	1.21073	3.64815	1.09014	0.0120444
Q9R1P0	Q9R1P0	Proteasome subunit alpha type-4	Psma4	1	15	15	15	58.6	29.47	0	106.71	19.6879	19.4882	19.0009	23.5714	24.9715	24.5974	11045000000	66	19.3924	1.82239	24.3801	2.97316	1.2572	0.0120736
Q11127	Q11127	Alpha-(1,3)-fucosyltransferase 4	Fut4	1	1	1	1	3	49.481	0	4.1224	0.14061	0.137042	0.125266	0.110459	0.116608	0.0977816	66096000	1	0.134306	5.97866	0.108283	8.86551	0.806241	0.0121804
Q61510	Q61510	E3 ubiquitin/ISG15 ligase TRIM25	Trim25	1	18	18	18	31.4	71.726	0	103.09	4.59256	4.79049	4.59512	5.04284	5.12262	5.08491	2298000000	38	4.65939	2.43687	5.08346	0.785172	1.09101	0.0122448
P52480;P53657	P52480	Pyruvate kinase PKM	Pkm	2	43	43	43	75.5	57.844	0	323.31	100.91	102.378	103.438	118.159	127.907	124.764	80365000000	328	102.242	1.24158	123.61	4.02498	1.209	0.0122846
P97449	P97449	Aminopeptidase N	Anpep	1	16	16	16	22.2	109.65	0	80.659	2.72255	2.83564	2.5542	2.04664	2.19368	2.09244	752500000	22	2.70413	5.23713	2.11092	3.56459	0.780628	0.0123178
Q9D1K2	Q9D1K2	V-type proton ATPase subunit F	Atp6v1f	1	8	8	8	62.2	13.37	0	18.441	2.66633	2.75348	2.7478	3.03729	3.23288	3.07922	738160000	19	2.72254	1.79105	3.11646	3.30441	1.14469	0.0123777
Q9Z109	Q9Z109	V-set and immunoglobulin domain-containing protein 2	Vsig2	1	4	4	4	19.8	34.514	0	13.513	0.833438	0.875011	0.827088	0.680226	0.761519	0.718166	429020000	6	0.845179	3.07973	0.71997	5.64973	0.851855	0.0123824
P63038	P63038	60 kDa heat shock protein, mitochondrial	Hspd1	1	44	44	44	77.5	60.955	0	323.31	88.029	96.3536	89.4307	91.7802	101.884	94.575	63712000000	421	91.2711	4.88327	96.0797	5.43014	1.05268	0.0123924
Q8BHG1	Q8BHG1	Nardilysin	Nrd1	1	24	24	24	25.7	132.89	0	113.48	4.62054	4.43175	4.74041	5.1472	5.04109	5.14959	1831400000	54	4.59757	3.38457	5.11263	1.21193	1.11203	0.0124754
Q78KK3	Q78KK3	Solute carrier family 22 member 18	Slc22a18	1	3	3	3	8.1	43.012	0	11.944	0.379754	0.362115	0.370632	0.55433	0.620717	0.583524	103430000	4	0.370834	2.37872	0.58619	5.67629	1.58073	0.0124813
Q9QUM9	Q9QUM9	Proteasome subunit alpha type-6	Psma6	1	16	16	16	72	27.372	0	151.79	15.3751	15.6589	15.323	19.0944	21.1251	19.6712	13884000000	125	15.4524	1.16969	19.9636	5.24174	1.29194	0.0125816
Q3UQN2	Q3UQN2	F-BAR domain only protein 2	Fcho2	1	11	11	11	16.1	88.733	0	50.012	1.97632	1.96792	1.90606	1.80651	1.8425	1.78571	828400000	24	1.9501	1.96757	1.81157	1.58581	0.928965	0.0126161
Q8K1M6	Q8K1M6	Dynamin-1-like protein	Dnm1l	1	31	31	31	53	82.657	0	245.37	10.1797	10.255	10.1117	10.5857	10.5542	10.5561	7541100000	83	10.1821	0.704255	10.5653	0.167458	1.03763	0.0126202
Q60854	Q60854	Serpin B6	Serpinb6	1	20	20	20	61.4	42.598	0	90.202	16.0446	15.5956	16.4695	19.8776	21.1273	21.9932	10118000000	69	16.0366	2.72499	20.9993	5.0649	1.30946	0.0127104
Q9D6J3	Q9D6J3	Coiled-coil domain-containing protein 94	Ccdc94	1	4	4	4	15.6	35.988	0	16.856	0.296221	0.313523	0.315976	0.331065	0.350466	0.340983	123590000	6	0.308573	3.48945	0.340838	2.84628	1.10456	0.0127545
Q8BWT1	Q8BWT1	3-ketoacyl-CoA thiolase, mitochondrial	Acaa2	1	31	31	31	88.9	41.829	0	323.31	47.8643	51.7958	48.068	43.6281	47.7007	45.1781	42029000000	255	49.2427	4.49489	45.5023	4.51743	0.924042	0.0127943
O08912;Q8CF93	O08912	Polypeptide N-acetylgalactosaminyltransferase 1;Polypeptide N-acetylgalactosaminyltransferase 1 soluble form	Galnt1	2	8	8	8	15.6	64.254	0	44.027	1.97352	2.02226	2.03027	2.17812	2.2281	2.31523	751230000	11	2.00868	1.52905	2.24049	3.09714	1.1154	0.0128978
Q8BWW4	Q8BWW4	La-related protein 4	Larp4	1	10	10	10	17	79.763	0	35.328	1.98483	2.06816	2.13886	2.58059	2.81599	2.6444	961380000	18	2.06395	3.73573	2.68032	4.54213	1.29864	0.0129021
Q8R5K4	Q8R5K4	Nucleolar protein 6	Nol6	1	2	2	2	1.9	129.23	0	5.3276	0.155686	0.142593	0.139407	0.13999	0.130741	0.128527	55608000	3	0.145895	5.91339	0.133086	4.56887	0.9122	0.0129229
A2APB8	A2APB8	Targeting protein for Xklp2	Tpx2	1	3	3	3	3.1	85.893	0.00034072	2.6632	0.231354	0.212857	0.228754	0.207856	0.197197	0.208105	19356000	4	0.224322	4.46379	0.204386	3.04667	0.911129	0.0129449
Q8R0F8	Q8R0F8	Acylpyruvase FAHD1, mitochondrial	Fahd1	1	3	3	3	13.7	25.172	0	8.7325	0.292891	0.320871	0.294332	0.257985	0.275434	0.263174	35925000	4	0.302698	5.20469	0.265531	3.3744	0.877212	0.0129672
Q9DCZ4	Q9DCZ4	Apolipoprotein O	Apoo	1	3	3	3	16.7	22.604	0	23.362	1.72787	1.7558	1.75851	1.66225	1.68429	1.66373	426000000	7	1.74739	0.970533	1.67009	0.737511	0.95576	0.0129983
Q91YE8	Q91YE8	Synaptopodin-2	Synpo2	1	8	8	8	9.9	116.53	0	45.536	1.23871	1.29032	1.39574	1.42299	1.50118	1.5361	1621000000	10	1.30826	6.11768	1.48676	3.89569	1.13644	0.0130003
Q6PDY2	Q6PDY2	2-aminoethanethiol dioxygenase	Ado	1	10	10	10	41.4	28.372	0	30.581	3.22969	3.23055	3.18915	3.09407	3.1016	3.00536	1083600000	16	3.21646	0.735405	3.06701	1.74518	0.953536	0.0131054
P62254	P62254	Ubiquitin-conjugating enzyme E2 G1;Ubiquitin-conjugating enzyme E2 G1, N-terminally processed	Ube2g1	1	3	3	3	26.5	19.509	0	7.055	1.12834	1.1572	1.14878	1.26537	1.3624	1.31594	478950000	9	1.14477	1.29631	1.31457	3.69173	1.14833	0.0132275
P53395	P53395	Lipoamide acyltransferase component of branched-chain alpha-keto acid dehydrogenase complex, mitochondrial	Dbt	1	16	16	16	38.4	53.246	0	50.282	8.79463	9.43807	8.63745	8.05342	8.59176	8.07625	2546500000	44	8.95672	4.73621	8.24048	3.69441	0.920033	0.0132407
Q8R010	Q8R010	Aminoacyl tRNA synthase complex-interacting multifunctional protein 2	Aimp2	1	9	9	9	45	35.377	0	71.767	6.87525	7.01964	7.11312	7.25506	7.58522	7.56383	1668900000	30	7.00267	1.7114	7.46804	2.47391	1.06646	0.0132582
Q8BH95	Q8BH95	Enoyl-CoA hydratase, mitochondrial	Echs1	1	13	13	13	48.3	31.474	0	110.75	25.1032	26.8831	23.7647	21.9698	22.8288	21.0135	17896000000	64	25.2503	6.19549	21.9374	4.13936	0.868796	0.0133544
Q8CE90	Q8CE90	Dual specificity mitogen-activated protein kinase kinase 7	Map2k7	1	1	1	1	1.5	59.312	0.0055266	1.5936	0.088494	0.0915521	0.0911509	0.106597	0.110442	0.116967	33776000	1	0.090399	1.83847	0.111335	4.70874	1.2316	0.013424
Q3ULD5	Q3ULD5	Methylcrotonoyl-CoA carboxylase beta chain, mitochondrial	Mccc2	1	22	22	22	47.6	61.378	0	151.52	6.75349	7.06812	6.80083	6.24263	6.52667	6.43857	3053500000	49	6.87415	2.46792	6.40262	2.27084	0.931407	0.0134969
A2RSY1	A2RSY1	KAT8 regulatory NSL complex subunit 3	Kansl3	1	2	2	2	3	96.134	0	4.6141	0.120309	0.111652	0.117387	0.109876	0.0982791	0.101594	28189000	2	0.116449	3.78208	0.10325	5.78492	0.88665	0.0135043
Q6ZWU9;Q6ZWY3	Q6ZWU9;Q6ZWY3	40S ribosomal protein S27;40S ribosomal protein S27-like	Rps27;Rps27l	2	5	5	5	41.7	9.461	0	44.532	8.65198	8.78804	8.75478	9.23267	9.42952	9.60403	8521200000	23	8.7316	0.812337	9.42207	1.97193	1.07908	0.0135852
A2A6A1	A2A6A1	G patch domain-containing protein 8	Gpatch8	1	6	6	6	5	164.99	0	20.497	0.72622	0.699435	0.658163	0.6317	0.623097	0.595328	144990000	11	0.694606	4.93577	0.616708	3.08233	0.887853	0.0136039
Q9DAT2	Q9DAT2	MRG/MORF4L-binding protein	Mrgbp	1	1	1	1	6.4	22.436	0.0003363	2.4625	0.0626015	0.0668451	0.0682755	0.0708249	0.0722649	0.0752945	10251000	3	0.0659074	4.47743	0.0727948	3.1341	1.1045	0.013616
Q9JJL8	Q9JJL8	Serine--tRNA ligase, mitochondrial	Sars2	1	2	2	2	7.7	58.316	0	7.0453	0.0339972	0.0333096	0.0324113	0.0311417	0.0310059	0.0289243	42907000	2	0.0332394	2.39248	0.0303573	4.09415	0.913293	0.0137799
P51881	P51881	ADP/ATP translocase 2;ADP/ATP translocase 2, N-terminally processed	Slc25a5	1	29	15	14	68.8	32.931	0	129.39	86.3819	89.946	86.3704	76.8896	81.4843	73.8925	45930000000	94	87.5661	2.35376	77.4221	4.93889	0.884156	0.0138026
Q3ULJ0	Q3ULJ0	Glycerol-3-phosphate dehydrogenase 1-like protein	Gpd1l	1	8	7	7	26.5	38.225	0	33.385	1.91902	1.94103	1.89946	1.83959	1.88705	1.82054	696000000	16	1.91984	1.08305	1.84906	1.85243	0.963133	0.0138042
Q8R404	Q8R404	Protein QIL1	Qil1	1	8	8	8	86.6	13.373	0	41.17	3.50792	3.61205	3.57861	3.34615	3.40097	3.33235	1192700000	23	3.56619	1.49073	3.35982	1.08016	0.942132	0.0138063
P22315	P22315	Ferrochelatase, mitochondrial	Fech	1	8	8	8	23.6	47.13	0	53.825	1.72409	1.71988	1.69789	1.62445	1.65159	1.59711	695780000	20	1.71395	0.820943	1.62438	1.67674	0.94774	0.013829
Q8K3K7	Q8K3K7	1-acyl-sn-glycerol-3-phosphate acyltransferase beta	Agpat2	1	3	3	3	18	31.01	0	12.173	0.444243	0.477321	0.478676	0.483862	0.536721	0.525316	288620000	9	0.466746	4.17792	0.5153	5.39809	1.10402	0.0139234
P49452	P49452	Centromere protein C	Cenpc	1	4	4	4	6.5	102.15	0	8.3351	0.403223	0.397863	0.405862	0.369565	0.37154	0.365763	81380000	4	0.402316	1.01314	0.368956	0.795861	0.917081	0.0139344
P10639	P10639	Thioredoxin	Txn	1	10	10	10	95.2	11.675	0	35.813	48.676	48.5667	45.8468	64.0041	71.9609	66.4752	46516000000	115	47.6965	3.36046	67.4801	6.03503	1.41478	0.0140086
Q7TMM9	Q7TMM9	Tubulin beta-2A chain	Tubb2a	1	27	6	2	63.4	49.906	0	112.36	3.56301	3.86793	4.27823	5.14556	5.44962	5.35311	6796300000	45	3.90305	9.19542	5.3161	2.9227	1.36203	0.0140172
F6ZDS4	F6ZDS4	Nucleoprotein TPR	Tpr	1	85	85	85	37.5	273.99	0	323.31	33.4026	31.2406	33.1261	31.6701	30.0712	31.8071	12842000000	201	32.5898	3.61014	31.1828	3.09498	0.956827	0.0140215
Q9DB26	Q9DB26	Phytanoyl-CoA dioxygenase domain-containing protein 1	Phyhd1	1	1	1	1	5.2	32.517	0.00034789	2.9522	0.0423516	0.0453714	0.0430871	0.0407947	0.0443162	0.0419118	10960000	1	0.0436034	3.61138	0.0423409	4.25011	0.971046	0.014053
P26361	P26361	Cystic fibrosis transmembrane conductance regulator	Cftr	1	1	1	1	1	167.87	0.0022921	2.0196	0.0188293	0.0197163	0.0196013	0.0155871	0.0169456	0.0154415	5815100	1	0.0193823	2.48859	0.0159914	5.18738	0.825051	0.0141568
Q5Y5T1	Q5Y5T1	Probable palmitoyltransferase ZDHHC20	Zdhhc20	1	2	2	2	7.4	43.975	0	5.0819	0.0661045	0.066002	0.0668893	0.074112	0.0782231	0.0769951	18782000	2	0.066332	0.731806	0.0764434	2.7607	1.15244	0.0141646
Q4VBD2	Q4VBD2	Transmembrane anterior posterior transformation protein 1	Tapt1	1	7	7	7	18.4	63.893	0	101.16	0.784932	0.827207	0.812308	0.84302	0.887337	0.852446	366010000	13	0.808149	2.65325	0.860934	2.7117	1.06532	0.0141706
P63037	P63037	DnaJ homolog subfamily A member 1	Dnaja1	1	19	19	19	64	44.868	0	104.26	5.03349	5.24787	5.06691	6.22209	6.06042	5.94695	3300400000	67	5.11609	2.25449	6.07648	2.2755	1.18772	0.014217
Q8R409	Q8R409	Protein HEXIM1	Hexim1	1	8	8	8	24.4	40.243	0	37.026	2.15226	2.18995	2.10826	1.99877	1.97999	1.96346	1227800000	18	2.15016	1.90151	1.98074	0.891958	0.921207	0.0142249
Q9EQH3	Q9EQH3	Vacuolar protein sorting-associated protein 35	Vps35	1	37	37	37	45.6	91.712	0	230.15	17.4588	17.6785	17.4908	17.9653	18.0103	17.9073	9428900000	112	17.5427	0.676662	17.961	0.28732	1.02384	0.0142354
P49722	P49722	Proteasome subunit alpha type-2	Psma2	1	12	12	12	61.1	25.926	0	123.64	5.71676	5.62937	5.61802	6.80555	7.28334	6.94693	7446500000	58	5.65472	0.955497	7.01194	3.50037	1.24002	0.0142494
P54822	P54822	Adenylosuccinate lyase	Adsl	1	15	15	15	30.6	54.866	0	187.02	3.48625	3.66832	3.71522	3.80762	3.93416	3.92547	1829100000	34	3.62326	3.33822	3.88908	1.81741	1.07336	0.014253
Q9D892	Q9D892	Inosine triphosphate pyrophosphatase	Itpa	1	12	12	12	77.8	21.897	0	71.286	5.4831	5.80516	5.78502	6.27673	6.63817	6.33726	2389600000	37	5.69109	3.17008	6.41739	3.01653	1.12762	0.0142908
P48377	P48377	MHC class II regulatory factor RFX1	Rfx1	1	5	5	5	5.7	103.71	0	16.769	0.975215	0.983855	0.961944	0.949111	0.948108	0.921915	308620000	10	0.973671	1.13351	0.939712	1.64098	0.965122	0.0143884
O35382	O35382	Exocyst complex component 4	Exoc4	1	13	13	13	17.7	110.54	0	91.275	1.63338	1.83151	1.75079	1.86272	1.98193	1.96246	641320000	20	1.73856	5.73039	1.9357	3.30372	1.1134	0.0143929
Q9R1T2	Q9R1T2	SUMO-activating enzyme subunit 1;SUMO-activating enzyme subunit 1, N-terminally processed	Sae1	1	24	24	24	78.3	38.62	0	184.42	29.1847	30.9557	30.0871	31.7473	32.6228	32.2901	9636200000	98	30.0758	2.94428	32.2201	1.37158	1.07129	0.0144032
P45377	P45377	Aldose reductase-related protein 2	Akr1b8	1	10	10	6	40.2	36.12	0	35.731	1.73402	1.6166	1.61685	2.41783	2.5547	2.26245	973860000	21	1.65582	4.08986	2.41166	6.06308	1.45647	0.0144314
Q9DBG6	Q9DBG6	Dolichyl-diphosphooligosaccharide--protein glycosyltransferase subunit 2	Rpn2	1	22	22	22	43.1	69.062	0	194.38	14.2375	14.5557	14.3265	14.8668	15.5137	15.0924	12595000000	82	14.3732	1.14209	15.1576	2.16646	1.05457	0.0144619
O55013	O55013	Trafficking protein particle complex subunit 3	Trappc3	1	5	5	5	30.6	20.302	0	10.035	1.46154	1.45203	1.47736	1.54067	1.50968	1.56591	527150000	7	1.46364	0.874293	1.53875	1.83009	1.05132	0.014489
Q9D172	Q9D172	ES1 protein homolog, mitochondrial	D10Jhu81e	1	10	10	10	47.4	28.09	0	144.15	9.05272	9.41826	8.72638	8.1434	8.40315	8.06585	6179800000	42	9.06579	3.81791	8.20413	2.15329	0.904955	0.0145529
Q8CIB6	Q8CIB6	Transmembrane protein 230	Tmem230	1	1	1	1	9.2	13.188	0.0024538	2.0124	0.442391	0.44503	0.404459	0.402067	0.40944	0.378268	131900000	2	0.430627	5.27144	0.396592	4.10776	0.920964	0.0145676
Q6P5D4	Q6P5D4	Centrosomal protein of 135 kDa	Cep135	1	6	6	6	5.7	133.34	0	18.054	1.07585	1.13426	1.02077	0.942167	0.987242	0.924945	200810000	10	1.07696	5.26985	0.951452	3.38108	0.883458	0.0145995
Q9Z2H5	Q9Z2H5	Band 4.1-like protein 1	Epb41l1	1	9	8	8	12.5	98.314	0	22.56	3.24888	3.16516	3.06966	3.44781	3.4449	3.37487	501930000	11	3.16123	2.83662	3.42253	1.20668	1.08265	0.0147014
Q9Z2L6	Q9Z2L6	Multiple inositol polyphosphate phosphatase 1	Minpp1	1	5	5	5	14.6	54.537	0	29.822	0.385602	0.382421	0.404843	0.425804	0.411665	0.432396	173870000	9	0.390955	3.10311	0.423288	2.50232	1.0827	0.0147048
Q9Z160	Q9Z160	Conserved oligomeric Golgi complex subunit 1	Cog1	1	13	13	13	16.5	109.05	0	40.382	1.20356	1.26785	1.26727	1.23595	1.29939	1.28875	377890000	18	1.24623	2.96502	1.2747	2.66512	1.02284	0.014788
Q6P8X1	Q6P8X1	Sorting nexin-6;Sorting nexin-6, N-terminally processed	Snx6	1	20	20	20	46.6	46.648	0	107.16	16.1171	16.6891	16.3727	17.1501	18.1817	17.441	6419100000	76	16.393	1.74807	17.5909	3.02369	1.07308	0.0148529
Q9D8B3	Q9D8B3	Charged multivesicular body protein 4b	Chmp4b	1	8	8	7	37.5	24.936	0	78.266	9.77934	9.79091	9.69501	10.6856	10.4255	10.3349	3472800000	34	9.75509	0.536633	10.482	1.73659	1.07452	0.014881
P63017	P63017	Heat shock cognate 71 kDa protein	Hspa8	1	53	53	34	73.8	70.87	0	323.31	294.933	310.539	297.217	395.567	434.052	377.386	319970000000	635	300.896	2.80111	402.335	7.19128	1.33712	0.0148917
O35465	O35465	Peptidyl-prolyl cis-trans isomerase FKBP8	Fkbp8	1	14	14	14	42	43.528	0	78.572	3.68031	3.58195	3.65756	4.30776	4.37349	4.17462	1687700000	26	3.63994	1.41471	4.28529	2.36433	1.1773	0.0149256
O70305	O70305	Ataxin-2	Atxn2	1	18	17	17	18.1	136.48	0	81.7	2.41902	2.37628	2.45191	2.62669	2.63328	2.61889	1072000000	29	2.41574	1.56995	2.62629	0.274192	1.08716	0.0149399
Q8CFZ4	Q8CFZ4	Glypican-3;Secreted glypican-3	Gpc3	1	6	6	6	13	65.331	0	16.827	0.554338	0.538698	0.51859	0.478398	0.463654	0.468058	251440000	10	0.537209	3.33592	0.470036	1.61016	0.874961	0.0150128
Q9CQ69	Q9CQ69	Cytochrome b-c1 complex subunit 8	Uqcrq	1	8	8	8	86.6	9.7681	0	20.981	7.2287	7.9108	7.59744	6.91238	7.49355	7.3205	4557900000	21	7.57898	4.50487	7.24215	4.12042	0.955557	0.015041
Q8BWS5	Q8BWS5	G protein-regulated inducer of neurite outgrowth 3	Gprin3	1	4	4	4	6	80.484	0	7.3796	0.845141	0.916617	0.756529	0.643657	0.662098	0.590624	448270000	7	0.839429	9.55376	0.632126	5.86999	0.753043	0.0150763
P62257	P62257	Ubiquitin-conjugating enzyme E2 H	Ube2h	1	3	3	3	21.9	20.655	0	13.672	2.84266	2.86127	2.81106	3.03725	3.04524	2.93815	1012000000	10	2.83833	0.89436	3.00688	1.98389	1.05938	0.0151044
Q922Q1	Q922Q1	Mitochondrial amidoxime reducing component 2	2020-03-02	1	15	15	15	40.5	38.194	0	67.636	17.1858	17.8096	17.3847	16.4109	17.1258	16.8856	5973900000	47	17.46	1.82522	16.8074	2.16459	0.962624	0.0151069
P26516	P26516	26S proteasome non-ATPase regulatory subunit 7	Psmd7	1	10	10	10	42.4	36.539	0	112.04	6.9375	7.71267	7.42083	9.65629	9.47756	9.936	6903800000	28	7.357	5.32153	9.68995	2.38462	1.31711	0.0151079
O55234	O55234	Proteasome subunit beta type-5	Psmb5	1	14	14	14	55.7	28.532	0	113.74	13.3029	13.1292	12.4138	15.3907	14.9717	15.1851	8942800000	49	12.9486	3.63907	15.1825	1.37985	1.17252	0.015123
P62983;P0CG49;P0CG50	P62983;P0CG49;P0CG50	Ubiquitin-40S ribosomal protein S27a;Ubiquitin;40S ribosomal protein S27a;Polyubiquitin-B;Ubiquitin;Polyubiquitin-C;Ubiquitin;Ubiquitin-related 1;Ubiquitin-related 2	Rps27a;Ubb;Ubc	3	13	13	6	63.5	17.951	0	140.35	22.0774	21.3903	20.2317	26.8171	26.3627	27.1523	26696000000	96	21.2331	4.39321	26.7773	1.47982	1.26111	0.0151995
Q8CIE6	Q8CIE6	Coatomer subunit alpha;Xenin;Proxenin	Copa	1	64	64	64	56.2	138.43	0	323.31	37.9313	38.1372	37.7479	40.6328	40.0873	40.777	22553000000	192	37.9388	0.513249	40.499	0.898315	1.06748	0.0152081
Q8VCM8	Q8VCM8	Nicalin	Ncln	1	14	14	14	24.5	62.907	0	60.008	5.20805	5.4519	5.31699	5.50508	5.83611	5.56885	1839300000	33	5.32565	2.29369	5.63668	3.11578	1.0584	0.0152404
Q149C2	Q149C2	TRAF3-interacting protein 1	Traf3ip1	1	4	4	4	6.1	71.037	0	5.2104	0.0760265	0.0764775	0.0760704	0.0813354	0.0811846	0.0794826	58517000	5	0.0761915	0.326427	0.0806675	1.27553	1.05875	0.015272
O88520	O88520	Leucine-rich repeat protein SHOC-2	Shoc2	1	5	5	5	12.4	64.892	0	13.439	0.756167	0.754026	0.783834	0.774566	0.771831	0.795911	213210000	7	0.764676	2.17429	0.780769	1.68865	1.02105	0.0153246
P98156	P98156	Very low-density lipoprotein receptor	Vldlr	1	3	3	3	3.4	96.372	0	5.3196	0.870597	0.845966	0.831221	0.783564	0.715554	0.734312	106070000	6	0.849261	2.34243	0.744477	4.71823	0.876617	0.015334
P70318	P70318	Nucleolysin TIAR	Tial1	1	11	11	7	32.9	43.388	0	43.411	5.10757	5.41438	5.41887	5.65013	5.85726	5.7683	1815200000	18	5.31361	3.35827	5.75856	1.80441	1.08374	0.0153432
Q8VD66	Q8VD66	Abhydrolase domain-containing protein 4	Abhd4	1	5	5	5	17	38.86	0	10.757	1.04859	1.03195	1.06148	1.26192	1.36377	1.33398	274980000	5	1.04734	1.41328	1.31989	3.96748	1.26023	0.0153854
Q5HZJ0	Q5HZJ0	Ribonuclease 3	Drosha	1	3	3	3	2.6	158.83	0	4.7874	0.0722949	0.0715665	0.0712481	0.0664735	0.0670427	0.0642048	9494800	4	0.0717032	0.748361	0.065907	2.27805	0.919165	0.0153893
Q9DBS8	Q9DBS8	Centrosomal protein POC5	Poc5	1	4	4	4	9.3	60.955	0	8.7168	0.314253	0.292901	0.279911	0.260902	0.258066	0.238597	54674000	5	0.295688	5.86406	0.252522	4.80834	0.854013	0.0154272
Q9D1R9	Q9D1R9	60S ribosomal protein L34	Rpl34	1	7	7	7	37.6	13.293	0	25.746	9.76279	11.2318	12.256	12.3164	13.034	14.0232	5543300000	29	11.0835	11.307	13.1245	6.5298	1.18415	0.0154298
P14576	P14576	Signal recognition particle 54 kDa protein	Srp54	1	19	19	19	43.8	55.72	0	145.13	4.27063	4.6029	4.58927	4.7622	5.01201	4.90446	2277200000	48	4.4876	4.18993	4.89289	2.56099	1.09031	0.0154414
Q8BMG7	Q8BMG7	Rab3 GTPase-activating protein non-catalytic subunit	Rab3gap2	1	19	19	19	16.7	152.53	0	53.941	2.68808	2.63245	2.69612	2.76195	2.69149	2.78786	650110000	25	2.67221	1.29742	2.7471	1.8154	1.02802	0.0155676
Q8CJG1;Q8CJF9;Q8CJF8	Q8CJG1	Protein argonaute-1	Ago1	3	15	10	10	23.8	97.213	0	37.23	1.1428	1.18877	1.20297	1.22206	1.28326	1.26338	387440000	23	1.17818	2.66957	1.25623	2.48484	1.06625	0.0155728
Q9QZN1	Q9QZN1	F-box/LRR-repeat protein 17	Fbxl17	1	1	1	1	1.4	75.683	0.007934	1.4087	0.0826109	0.080672	0.0805211	0.0728957	0.0674966	0.0717306	10479000	1	0.081268	1.43411	0.0707077	4.01823	0.870056	0.015596
Q7TMA2	Q7TMA2	Zinc finger protein 503	Znf503	1	4	4	2	9.2	63.036	0	12.973	0.538183	0.510454	0.509947	0.48115	0.471146	0.469686	143060000	6	0.519528	3.11	0.473994	1.31655	0.912355	0.015605
P07214	P07214	SPARC	Sparc	1	8	8	8	36.4	34.45	0	54.612	4.48262	3.99511	4.4064	3.87723	3.3416	3.98575	3116300000	37	4.29471	6.10628	3.73486	9.23373	0.869642	0.0156932
Q3TXS7	Q3TXS7	26S proteasome non-ATPase regulatory subunit 1	Psmd1	1	38	38	38	51	105.73	0	323.31	19.9882	20.0881	20.3795	24.477	26.8691	25.4232	13092000000	186	20.1519	1.00897	25.5898	4.70771	1.26984	0.01574
P04627	P04627	Serine/threonine-protein kinase A-Raf	Araf	1	13	13	6	23.2	67.581	0	19.879	2.48152	2.51973	2.54017	2.68355	2.7234	2.67448	502510000	17	2.51381	1.18436	2.69381	0.966059	1.07161	0.0157424
Q3UR97	Q3UR97		Snx21	1	1	1	1	4.4	40.308	0	8.8521	0.0245622	0.0246927	0.028055	0.0268594	0.0282806	0.0309731	26870000	1	0.02577	7.6833	0.0287044	7.27877	1.11387	0.0157525
Q9D8E6	Q9D8E6	60S ribosomal protein L4	Rpl4	1	24	24	23	46.5	47.153	0	136.28	19.7841	21.9092	22.1168	24.507	26.2142	28.5638	14472000000	77	21.27	6.0698	26.4284	7.70704	1.24252	0.0157693
Q9JLV1	Q9JLV1	BAG family molecular chaperone regulator 3	Bag3	1	21	21	21	51.6	61.859	0	139.44	5.76602	5.56698	5.57126	6.89635	7.34636	7.11698	4525400000	81	5.63475	2.0178	7.1199	3.16043	1.26357	0.0159422
A8C756	A8C756	Thyroid adenoma-associated protein homolog	Thada	1	3	3	3	1.8	217.29	0.00018262	3.6584	0.266124	0.271828	0.283698	0.295084	0.312932	0.311874	58752000	4	0.273883	3.2735	0.30663	3.26564	1.11956	0.0159427
P80318	P80318	T-complex protein 1 subunit gamma	Cct3	1	36	36	35	68.1	60.629	0	288.52	36.4296	37.5833	37.464	41.3683	42.5362	40.7273	25512000000	190	37.159	1.70743	41.5439	2.20771	1.118	0.0159701
Q9JL16	Q9JL16	Interferon-stimulated gene 20 kDa protein	Isg20	1	2	2	2	8.3	32.503	0	5.6425	0.385677	0.401505	0.415602	0.560781	0.666373	0.611158	129960000	3	0.400928	3.73415	0.61277	8.61898	1.52838	0.0160454
P45481	P45481	CREB-binding protein	Crebbp	1	22	22	11	11.5	265.49	0	69.462	4.15123	4.10792	4.00706	3.88544	3.88952	3.838	982830000	36	4.08874	1.80931	3.87099	0.739943	0.946744	0.0160516
P36993	P36993	Protein phosphatase 1B	Ppm1b	1	11	11	9	42.8	42.795	0	91.124	3.39247	3.46404	3.43561	3.53631	3.69103	3.63438	1043700000	30	3.43071	1.05048	3.62057	2.16202	1.05534	0.0161298
Q9DCD0	Q9DCD0	6-phosphogluconate dehydrogenase, decarboxylating	Pgd	1	33	33	33	59.4	53.247	0	323.31	49.8424	49.6037	45.6548	66.3462	70.8547	71.6221	30427000000	179	48.367	4.86254	69.6077	4.09505	1.43916	0.0161426
Q8VHX6	Q8VHX6	Filamin-C	Flnc	1	37	21	21	16.1	291.12	0	69.995	3.26247	3.08844	3.25136	3.10135	2.98676	3.11056	1176300000	34	3.20076	3.0439	3.06622	2.24939	0.957967	0.0163972
Q5U5V2	Q5U5V2	Hydroxylysine kinase	Hykk	1	5	5	5	20.7	42.356	0	20.15	0.553274	0.592741	0.561718	0.577381	0.630721	0.592207	161270000	5	0.569245	3.65076	0.600103	4.58799	1.05421	0.0164648
O70551;Q9Z0G2	O70551	SRSF protein kinase 1	Srpk1	2	5	5	4	7.4	73.088	0	8.9171	0.479116	0.477447	0.48164	0.514309	0.501421	0.51921	173260000	5	0.479401	0.440329	0.511647	1.79587	1.06726	0.0164869
Q8VEG4	Q8VEG4	Exonuclease 3-5 domain-containing protein 2	Exd2	1	1	1	1	2	74.331	0.00033642	2.4639	0.0250331	0.0302171	0.0294954	0.0337944	0.035898	0.0360996	6538500	1	0.0282485	9.94012	0.035264	3.62049	1.24835	0.0165071
Q9QUR7	Q9QUR7	Peptidyl-prolyl cis-trans isomerase NIMA-interacting 1	Pin1	1	8	8	8	71.5	18.37	0	55.853	4.41485	4.49077	4.56673	4.97874	5.30331	5.12381	1838200000	32	4.49078	1.69103	5.13528	3.16612	1.14352	0.0165815
Q8CHT0	Q8CHT0	Delta-1-pyrroline-5-carboxylate dehydrogenase, mitochondrial	Aldh4a1	1	15	15	15	31.5	61.84	0	142.36	12.899	13.5452	12.2109	10.628	11.4779	10.7741	4693100000	63	12.885	5.17858	10.96	4.14595	0.850598	0.0165878
Q9D6R2	Q9D6R2	Isocitrate dehydrogenase [NAD] subunit alpha, mitochondrial	Idh3a	1	12	12	12	37.4	39.638	0	86.56	10.8421	10.5118	10.1735	9.13118	9.43437	8.75557	6769700000	56	10.5091	3.18109	9.10704	3.73386	0.866586	0.016621
Q61179	Q61179	Interferon regulatory factor 9	Irf9	1	1	1	1	2.3	44.61	0.00033979	2.6154	0.0300331	0.0291573	0.0320811	0.0265709	0.026346	0.0298958	9489100	1	0.0304238	4.93209	0.0276042	7.20073	0.907322	0.016665
Q8R0X7	Q8R0X7	Sphingosine-1-phosphate lyase 1	Sgpl1	1	18	18	18	33.8	63.676	0	58.402	7.16605	7.63806	7.69555	8.55182	8.74777	8.57195	2665100000	40	7.49989	3.87388	8.62385	1.24992	1.14986	0.0167269
Q7TSI3	Q7TSI3	Serine/threonine-protein phosphatase 6 regulatory subunit 1	Ppp6r1	1	8	8	8	14.1	94.526	0	40.684	0.448893	0.428084	0.434879	0.486739	0.487319	0.49126	311520000	15	0.437285	2.42661	0.488439	0.503635	1.11698	0.0167498
Q8R4K2	Q8R4K2	Interleukin-1 receptor-associated kinase 4	Irak4	1	2	2	2	5	50.871	0.0001845	3.8644	0.00908109	0.0092214	0.0090295	0.00762157	0.00818721	0.0073793	10165000	2	0.00911066	1.09003	0.00772936	5.36395	0.848386	0.0169349
Q9WUZ9	Q9WUZ9	Ectonucleoside triphosphate diphosphohydrolase 5	Entpd5	1	8	8	8	30	47.101	0	38.342	1.33364	1.33024	1.35319	1.79041	2.03208	1.86943	675950000	31	1.33902	0.925142	1.89731	6.49481	1.41693	0.0170309
P42932	P42932	T-complex protein 1 subunit theta	Cct8	1	34	34	34	62.8	59.555	0	279.31	34.5374	35.7516	35.0208	38.8984	38.5298	38.3741	20752000000	162	35.1033	1.74144	38.6008	0.697567	1.09963	0.0170457
Q9D0R2	Q9D0R2	Threonine--tRNA ligase, cytoplasmic	Tars	1	20	20	19	33.1	83.355	0	69.675	6.33738	6.31734	6.44302	6.5471	6.55091	6.76375	2820100000	55	6.36591	1.0607	6.62059	1.87296	1.04001	0.0171029
P13705	P13705	DNA mismatch repair protein Msh3	Msh3	1	2	2	2	4.2	123.07	0.0073392	1.4463	0.0796201	0.0809207	0.0813936	0.068076	0.073706	0.0712015	14719000	2	0.0806448	1.13878	0.0709945	3.97312	0.880336	0.0171116
P70362	P70362	Ubiquitin fusion degradation protein 1 homolog	Ufd1l	1	8	8	8	28	34.481	0	40.865	4.72062	4.57171	4.54293	5.51454	5.80658	5.46935	1311500000	19	4.61175	2.06811	5.59682	3.27072	1.2136	0.0171346
P63028	P63028	Translationally-controlled tumor protein	Tpt1	1	8	8	8	41.3	19.462	0	100.94	14.5043	15.5552	16.943	16.1085	16.6728	18.0263	17677000000	58	15.6675	7.80738	16.9358	5.81958	1.08095	0.0171368
Q566J8	Q566J8	AarF domain-containing protein kinase 4	Adck4	1	1	1	1	3.6	59.231	0	4.4801	0.0241532	0.0244946	0.027043	0.0317855	0.0297539	0.0322385	12954000	1	0.0252302	6.25885	0.0312593	4.23321	1.23896	0.017232
Q6A009	Q6A009	E3 ubiquitin-protein ligase listerin	Ltn1	1	4	4	4	1.9	198.92	0	6.9149	0.461069	0.503499	0.512995	0.569327	0.589163	0.581081	47726000	6	0.492521	5.6138	0.579857	1.72018	1.17733	0.017265
G5E861	G5E861	Sodium channel and clathrin linker 1	Sclt1	1	3	3	3	3.3	80.491	0.0014906	2.2239	0.234286	0.221672	0.191161	0.171731	0.17511	0.150879	32870000	5	0.215706	10.279	0.165906	7.91027	0.769131	0.0172668
Q3UVK0	Q3UVK0	Endoplasmic reticulum metallopeptidase 1	Ermp1	1	1	1	1	1.4	100.15	0.0014893	2.2125	0.0567933	0.0569851	0.0585224	0.0591228	0.0607188	0.0615997	12491000	1	0.0574336	1.65029	0.0604804	2.07597	1.05305	0.0172684
Q9Z2L7	Q9Z2L7	Cytokine receptor-like factor 3	Crlf3	1	2	2	2	4.8	49.558	0	4.4087	0.247376	0.247526	0.263286	0.275977	0.268739	0.297406	58370000	3	0.252729	3.61771	0.280708	5.31062	1.11071	0.0173916
Q8BRV5	Q8BRV5	Uncharacterized protein KIAA1671	Kiaa1671	1	2	2	2	8.4	34.668	0.0064445	1.5379	51.9742	53.7897	48.9447	58.7858	64.3589	59.4695	16546000000	15	51.5695	4.74642	60.8714	4.99339	1.18038	0.0174512
Q8R2U2	Q8R2U2		BC027231	1	2	2	1	4.6	63.393	0.0033855	1.8302	0.0140303	0.0131654	0.0137753	0.0130995	0.0122447	0.0131774	3149700	1	0.013657	3.25401	0.0128406	4.03032	0.940217	0.0174601
Q9EST5	Q9EST5	Acidic leucine-rich nuclear phosphoprotein 32 family member B	Anp32b	1	7	5	5	26.8	31.078	0	41.294	16.4438	16.7777	15.8879	16.915	17.2624	16.1968	11285000000	28	16.3698	2.74565	16.7914	3.23641	1.02576	0.0174908
P61255	P61255	60S ribosomal protein L26	Rpl26	1	11	11	11	46.2	17.258	0	22.513	15.8326	18.6013	20.0639	20.3945	22.8857	22.9344	10801000000	26	18.1659	11.8297	22.0715	6.58116	1.21499	0.0175099
Q9ERE7	Q9ERE7	LDLR chaperone MESD	Mesdc2	1	6	6	6	34.4	25.206	0	41.807	8.60351	7.90068	7.07722	6.97401	5.62898	5.5883	2534100000	29	7.86047	9.71878	6.06376	13.0045	0.771425	0.0175118
Q9CQS2	Q9CQS2	H/ACA ribonucleoprotein complex subunit 3	Nop10	1	4	4	4	51.6	7.7059	0	6.995	1.86145	1.87004	1.79926	1.71702	1.76789	1.70376	534310000	8	1.84358	2.09505	1.72956	1.9572	0.938149	0.0175843
Q8K371	Q8K371	Angiomotin-like protein 2	Amotl2	1	1	1	1	1.2	85.277	0.004623	1.7164	0.0814209	0.0721145	0.0757113	0.0722178	0.0663861	0.0674159	9733700	1	0.0764156	6.14143	0.0686733	4.53236	0.898681	0.0175858
P80313	P80313	T-complex protein 1 subunit eta	Cct7	1	29	29	29	62.5	59.652	0	215.04	29.2312	30.1033	29.1059	31.304	31.9045	31.9093	21354000000	129	29.4801	1.84288	31.7059	1.0979	1.0755	0.0176012
P32921	P32921	Tryptophan--tRNA ligase, cytoplasmic;T1-TrpRS;T2-TrpRS	Wars	1	24	24	24	56.1	54.357	0	133.84	8.94988	9.18388	9.39983	10.0351	10.4594	10.1897	5941700000	93	9.17786	2.45194	10.2281	2.09943	1.11443	0.0176201
Q9CRA8	Q9CRA8	Exosome complex component RRP46	Exosc5	1	5	5	5	32.3	25.194	0	24.905	1.30802	1.41362	1.38021	1.42278	1.4969	1.45465	298100000	9	1.36728	3.94751	1.45811	2.54997	1.06643	0.0176678
Q9CZ13	Q9CZ13	Cytochrome b-c1 complex subunit 1, mitochondrial	Uqcrc1	1	20	20	19	50.2	52.851	0	237.98	26.9261	27.4952	26.8843	23.3989	25.2072	24.3255	24126000000	114	27.1019	1.25913	24.3106	3.71969	0.897007	0.0176813
Q9D819	Q9D819	Inorganic pyrophosphatase	Ppa1	1	14	14	14	62.3	32.667	0	111.71	9.07361	9.1666	9.20819	10.0709	10.6132	10.8125	5063200000	52	9.14947	0.753141	10.4989	3.65575	1.14748	0.0176821
Q9JKV1	Q9JKV1	Proteasomal ubiquitin receptor ADRM1	Adrm1	1	10	10	10	19.7	42.06	0	126.33	1.58917	1.60522	1.64165	1.96701	2.09779	1.95238	1497700000	28	1.61201	1.66818	2.00572	3.9919	1.24423	0.0177028
O09044	O09044	Synaptosomal-associated protein 23	Snap23	1	8	8	8	57.6	23.261	0	71.478	3.3477	3.18047	3.11747	3.02981	2.96931	2.89478	990800000	22	3.21521	3.70072	2.96463	2.28146	0.922064	0.0177334
P61021	P61021	Ras-related protein Rab-5B	Rab5b	1	9	5	5	51.6	23.707	0	127.82	0.996926	0.995953	0.986034	1.10032	1.15581	1.10233	854640000	17	0.992971	0.606997	1.11948	2.81136	1.12741	0.017746
Q7TSE6	Q7TSE6	Serine/threonine-protein kinase 38-like	Stk38l	1	3	1	1	6.2	53.771	0.0073426	1.4529	0.165616	0.167933	0.156295	0.152012	0.152952	0.14698	66148000	1	0.163281	3.77271	0.150648	2.13153	0.922629	0.0177537
O88545	O88545	COP9 signalosome complex subunit 6	Cops6	1	14	14	14	53.4	35.88	0	82.998	6.88116	7.17646	6.805	7.48269	7.5482	7.33317	3147300000	43	6.95421	2.82143	7.45469	1.47851	1.07197	0.0178438
Q61810	Q61810	Latent-transforming growth factor beta-binding protein 3	Ltbp3	1	5	5	5	6.3	134.36	0	54.541	0.536961	0.531195	0.573451	0.666543	0.668885	0.659732	311890000	11	0.547202	4.18747	0.665053	0.714975	1.21537	0.017845
Q505D7	Q505D7	Optic atrophy 3 protein homolog	Opa3	1	2	2	2	11.2	20.11	0	4.9792	0.574868	0.580137	0.530948	0.455799	0.492387	0.454716	246890000	4	0.561984	4.80564	0.467634	4.58556	0.832112	0.017909
O70311	O70311	Glycylpeptide N-tetradecanoyltransferase 2	Nmt2	1	7	5	5	14.6	60.484	0	8.1594	1.4474	1.53849	1.54191	1.65983	1.66961	1.73117	624810000	12	1.50926	3.55184	1.68687	2.29275	1.11768	0.0180407
P14901	P14901	Heme oxygenase 1	Hmox1	1	3	3	2	19	32.928	0	16.486	0.146804	0.150826	0.15116	0.196791	0.231924	0.217792	103460000	2	0.149597	1.62038	0.215502	8.20318	1.44056	0.0180966
Q9Z1G3	Q9Z1G3	V-type proton ATPase subunit C 1	Atp6v1c1	1	16	16	16	44.5	43.887	0	47.006	6.08913	5.93668	5.81801	5.86584	5.67129	5.65478	1710300000	34	5.94794	2.28504	5.73064	2.04836	0.963466	0.0181069
Q64514	Q64514	Tripeptidyl-peptidase 2	Tpp2	1	39	39	39	36.4	139.88	0	175.13	15.6466	15.2082	15.1786	16.1344	15.872	15.9716	5877100000	87	15.3445	1.70796	15.9927	0.828075	1.04224	0.0181243
O35083	O35083	1-acyl-sn-glycerol-3-phosphate acyltransferase alpha	Agpat1	1	5	5	5	26.3	31.709	0	41.218	0.45638	0.467878	0.475169	0.479384	0.502611	0.499356	398890000	13	0.466475	2.0307	0.493783	2.54694	1.05854	0.0181335
Q8BNU0	Q8BNU0	Armadillo repeat-containing protein 6	Armc6	1	4	4	4	11.5	50.683	0	10.601	0.185243	0.1791	0.178385	0.166652	0.149638	0.15627	53224000	7	0.180909	2.08395	0.15752	5.44439	0.870711	0.0182327
Q9JKK1	Q9JKK1	Syntaxin-6	Stx6	1	6	6	6	34.5	28.996	0	28.136	1.66936	1.71975	1.74661	1.76625	1.87696	1.88856	409860000	18	1.71191	2.291	1.84392	3.66169	1.07711	0.0182984
Q8K2T1	Q8K2T1	NmrA-like family domain-containing protein 1	Nmral1	1	9	9	9	32	34.376	0	37.653	4.52479	4.61344	4.47446	4.6755	4.78064	4.57746	1797200000	26	4.53756	1.55073	4.67787	2.17217	1.03092	0.0183078
Q9JJZ4	Q9JJZ4	Ubiquitin-conjugating enzyme E2 J1	Ube2j1	1	4	4	4	11.6	34.989	0	5.7297	0.443494	0.468299	0.487318	0.571176	0.601723	0.570815	158510000	5	0.466371	4.71202	0.581238	3.05237	1.2463	0.0183376
Q9D0I9	Q9D0I9	Arginine--tRNA ligase, cytoplasmic	Rars	1	33	33	33	51.7	75.673	0	184.56	16.7164	17.2127	17.5546	18.6276	18.963	18.735	8148800000	103	17.1613	2.45587	18.7752	0.912314	1.09405	0.0183544
Q9CQD1	Q9CQD1	Ras-related protein Rab-5A	Rab5a	1	10	7	6	62.8	23.598	0	54.813	1.69237	1.81932	1.94376	2.17524	2.42395	2.31646	1624600000	28	1.81849	6.91219	2.30522	5.41086	1.26766	0.0184155
P52482	P52482	Ubiquitin-conjugating enzyme E2 E1	Ube2e1	1	3	3	1	13.5	21.333	0.00034501	2.8246	1.40098	1.42935	1.44797	1.61652	1.62801	1.58115	232960000	4	1.4261	1.6593	1.60856	1.51834	1.12794	0.0184273
Q9CY94	Q9CY94	DNA replication complex GINS protein PSF3	Gins3	1	1	1	1	4.2	24.576	0.0067388	1.4963	0.0314564	0.0308073	0.0331052	0.0355677	0.0358407	0.0361914	2569800	2	0.0317896	3.72661	0.0358666	0.871656	1.12825	0.0185022
O54804	O54804	Choline kinase alpha	Chka	1	2	2	2	10.2	51.984	0	11.881	0.083596	0.0833193	0.0915976	0.0932101	0.0958068	0.09936	64292000	7	0.086171	5.45617	0.0961256	3.21179	1.11552	0.0185394
Q8VCT3	Q8VCT3	Aminopeptidase B	Rnpep	1	19	19	19	34	72.415	0	113.65	8.7962	9.0962	8.71887	8.14135	8.68607	8.22686	3012900000	48	8.87042	2.24694	8.35143	3.50777	0.941491	0.0186694
Q9ES70	Q9ES70	Serine/threonine-protein kinase Nek6	Nek6	1	2	2	2	6.1	35.742	0.00033767	2.526	0.0764402	0.0796518	0.0784669	0.0869194	0.0965692	0.0944076	19056000	2	0.0781863	2.07718	0.0926321	5.46681	1.18476	0.0186929
Q8BGQ7	Q8BGQ7	Alanine--tRNA ligase, cytoplasmic	Aars	1	42	42	42	53.4	106.91	0	323.31	18.1531	18.5895	19.2714	21.4143	20.6989	21.5771	8635700000	133	18.6714	3.01872	21.2301	2.20038	1.13704	0.0187863
P54729	P54729	NEDD8 ultimate buster 1	Nub1	1	13	13	13	26.4	70.306	0	46.412	4.16069	4.31119	4.2561	4.57935	4.90448	4.94426	1625100000	36	4.24266	1.79472	4.80936	4.16241	1.13357	0.018849
Q9R0P9	Q9R0P9	Ubiquitin carboxyl-terminal hydrolase isozyme L1	Uchl1	1	9	9	9	55.6	24.838	0	68.989	11.4607	11.4995	11.1521	22.9826	30.2232	25.7914	5076700000	36	11.3708	1.67392	26.3324	13.8631	2.3158	0.0188762
Q91WQ3	Q91WQ3	Tyrosine--tRNA ligase, cytoplasmic;Tyrosine--tRNA ligase, cytoplasmic, N-terminally processed	Yars	1	27	27	27	50.8	59.105	0	85.484	15.5284	15.7571	15.4053	16.4343	16.3665	16.4013	4331300000	72	15.5636	1.14706	16.4007	0.206807	1.05378	0.0189127
Q8VDS4	Q8VDS4	Regulation of nuclear pre-mRNA domain-containing protein 1A	Rprd1a	1	6	3	3	16.7	35.7	0	7.466	0.243892	0.251838	0.245475	0.230537	0.231325	0.223916	75624000	6	0.247069	1.7022	0.228593	1.78002	0.92522	0.0189202
Q9Z2D6	Q9Z2D6	Methyl-CpG-binding protein 2	Mecp2	1	10	10	10	30	52.307	0	80.605	3.50961	3.62971	3.39586	3.3526	3.43904	3.14335	1226700000	28	3.51173	3.32994	3.31166	4.59099	0.94303	0.0189862
Q05816	Q05816	Fatty acid-binding protein, epidermal	Fabp5	1	16	16	16	84.4	15.137	0	323.31	52.6243	55.2862	48.8237	37.2816	45.7704	37.2389	54940000000	152	52.2447	6.21682	40.097	12.2539	0.767483	0.0191466
Q8K354	Q8K354	Carbonyl reductase [NADPH] 3	Cbr3	1	16	15	15	66.1	30.953	0	129.87	4.35495	4.23784	4.32875	5.49646	5.34077	6.00032	2869500000	49	4.30718	1.42702	5.61251	6.14255	1.30306	0.0191858
Q80XK6	Q80XK6	Autophagy-related protein 2 homolog B	Atg2b	1	7	7	7	3.7	231.4	0	11.791	0.946371	0.913624	0.874225	0.694319	0.757773	0.68325	405110000	7	0.911407	3.96355	0.711781	5.64962	0.780969	0.0192512
Q6P6M7	Q6P6M7	O-phosphoseryl-tRNA(Sec) selenium transferase	Sepsecs	1	6	6	6	11.1	55.325	0	7.1434	2.00347	1.95123	1.85784	1.85081	1.85572	1.70684	272300000	8	1.93751	3.80785	1.80445	4.68699	0.931326	0.0193448
Q9WTM5	Q9WTM5	RuvB-like 2	Ruvbl2	1	26	26	26	60.9	51.112	0	155.82	17.5475	18.4525	17.4883	19.2625	19.7197	19.583	5294800000	68	17.8294	3.03104	19.5217	1.2023	1.09492	0.0193914
Q8K268	Q8K268	ATP-binding cassette sub-family F member 3	Abcf3	1	10	10	10	20.6	79.864	0	33.751	1.00705	0.998778	1.011	1.08898	1.11733	1.08808	322460000	15	1.00561	0.620352	1.09813	1.51502	1.092	0.0194455
Q5SSM3	Q5SSM3	Rho GTPase-activating protein 44	Arhgap44	1	7	6	6	9.7	88.993	0	28.667	1.24868	1.27776	1.18222	1.099	1.13249	1.08953	251630000	10	1.23622	3.96142	1.10701	2.03922	0.895478	0.0194804
Q9CRT8	Q9CRT8	Exportin-T	Xpot	1	5	5	5	6.5	109.73	0	16.721	0.543542	0.587514	0.616579	0.636097	0.646013	0.683069	168560000	8	0.582545	6.31222	0.65506	3.77959	1.12448	0.0195192
P58044	P58044	Isopentenyl-diphosphate Delta-isomerase 1	Idi1	1	9	9	9	33.9	26.289	0	25.897	3.23221	2.90237	3.1816	2.16037	2.1705	1.96943	1083900000	21	3.10539	5.72019	2.1001	5.39404	0.676276	0.0195307
Q8BTW9;Q8C015	Q8BTW9	Serine/threonine-protein kinase PAK 4	Pak4	2	6	6	6	15.3	64.622	0	26.873	1.62621	1.57377	1.59155	1.48014	1.43803	1.5025	432390000	12	1.59718	1.66978	1.47356	2.2216	0.9226	0.0195434
Q61081	Q61081	Hsp90 co-chaperone Cdc37;Hsp90 co-chaperone Cdc37, N-terminally processed	Cdc37	1	21	21	21	48.3	44.593	0	100.29	6.83111	7.15623	6.87848	7.71813	7.69099	7.65654	4093200000	64	6.95527	2.52519	7.68855	0.401448	1.10543	0.0195733
P63254	P63254	Cysteine-rich protein 1	Crip1	1	3	3	3	35.1	8.5497	0	6.5194	5.05792	4.26861	4.03257	3.7372	3.17952	3.23751	3998900000	15	4.45303	12.0588	3.38474	9.05856	0.760098	0.0196762
Q9Z1Z0	Q9Z1Z0	General vesicular transport factor p115	Uso1	1	28	28	28	38.1	106.98	0	257.62	12.9833	12.802	12.8706	14.151	14.6672	14.2263	5443600000	77	12.8853	0.71025	14.3481	1.94332	1.11353	0.0196859
Q9D0J8	Q9D0J8	Parathymosin	Ptms	1	2	2	2	22.8	11.43	0	57.567	17.077	17.6562	16.3055	16.1993	16.2343	15.2416	12189000000	42	17.0129	3.98313	15.8917	3.54445	0.9341	0.0196901
Q9D1J3	Q9D1J3	SAP domain-containing ribonucleoprotein	Sarnp	1	12	12	12	50.5	23.532	0	58.744	15.0311	15.9911	15.3911	15.7925	16.5494	15.8653	8667600000	46	15.4711	3.1345	16.0691	2.59846	1.03865	0.0197193
Q91X83	Q91X83	S-adenosylmethionine synthase isoform type-1	Mat1a	1	7	6	6	18.4	43.508	0	70.931	1.28513	1.24243	1.23253	1.7215	1.96748	1.88128	771230000	12	1.25336	2.23002	1.85675	6.72191	1.48141	0.0198778
Q80XI4	Q80XI4	Phosphatidylinositol 5-phosphate 4-kinase type-2 beta	Pip4k2b	1	7	7	4	18.5	47.318	0	16.304	1.46485	1.46472	1.38977	1.39193	1.37633	1.33674	384470000	12	1.43978	3.00818	1.36833	2.07909	0.950377	0.0199082
Q91ZS8	Q91ZS8	Double-stranded RNA-specific editase 1	Adarb1	1	2	2	2	5.1	78	0	9.2609	0.280172	0.250169	0.246089	0.251143	0.202591	0.209742	85541000	4	0.25881	7.19144	0.221159	11.8522	0.854523	0.0199143
Q9DCE5	Q9DCE5	p21-activated protein kinase-interacting protein 1	Pak1ip1	1	4	4	4	14.1	42.116	0	13.449	0.26947	0.273902	0.294963	0.293946	0.298438	0.310255	276370000	7	0.279445	4.87412	0.30088	2.79999	1.0767	0.0199177
P63005	P63005	Platelet-activating factor acetylhydrolase IB subunit alpha	Pafah1b1	1	17	17	17	44.6	46.67	0	115.69	16.9872	16.8776	16.6783	18.3708	17.7979	18.2067	7696700000	65	16.8477	0.929448	18.1251	1.62798	1.07582	0.0199994
Q8C1D8	Q8C1D8	Protein IWS1 homolog	Iws1	1	6	6	6	10.3	85.247	0	24.418	1.6787	1.65353	1.59852	1.62313	1.60769	1.56536	733520000	10	1.64358	2.49473	1.59873	1.8708	0.972711	0.0202852
Q9CQC8	Q9CQC8	Maspardin	Spg21	1	2	2	2	8.1	34.952	0	5.5095	0.0785208	0.0798541	0.0822996	0.092039	0.0959743	0.0918975	24542000	2	0.0802249	2.38894	0.0933036	2.48001	1.16303	0.0203671
Q80SY4	Q80SY4	E3 ubiquitin-protein ligase MIB1	Mib1	1	3	3	3	3.2	110.09	0	5.5932	0.3188	0.334963	0.331766	0.356627	0.391525	0.368929	45087000	3	0.32851	2.60562	0.37236	4.75364	1.13348	0.0203867
Q8R0N6	Q8R0N6	Hydroxyacid-oxoacid transhydrogenase, mitochondrial	Adhfe1	1	2	2	2	6.5	49.937	0	7.7754	0.0571834	0.063928	0.0604597	0.0551536	0.0624463	0.0592072	24756000	2	0.0605237	5.57263	0.0589357	6.19987	0.973762	0.0204419
P62751	P62751	60S ribosomal protein L23a	Rpl23a	1	14	14	14	50.6	17.695	0	48.499	22.3493	23.9154	24.449	25.0161	25.8841	26.0853	17268000000	68	23.5712	4.62997	25.6619	2.21421	1.0887	0.0204508
Q8R1G6;REV__Q6DFV6	Q8R1G6	PDZ and LIM domain protein 2	Pdlim2	2	13	13	13	47.6	37.703	0	200.26	11.322	11.2988	11.3003	10.7493	10.3396	10.5276	7350000000	51	11.307	0.114814	10.5388	1.94596	0.932056	0.0204534
P41105	P41105	60S ribosomal protein L28	Rpl28	1	12	12	12	59.1	15.733	0	37.098	15.3231	16.7359	17.2565	16.8226	17.6273	18.5392	10362000000	43	16.4385	6.08592	17.663	4.86234	1.07449	0.0204708
O88983	O88983	Syntaxin-8	Stx8	1	6	6	6	28	26.925	0	35.226	0.971077	0.991822	0.980147	1.02973	1.06326	1.02268	336110000	11	0.981016	1.06008	1.03856	2.0878	1.05865	0.0204754
P54071	P54071	Isocitrate dehydrogenase [NADP], mitochondrial	Idh2	1	31	31	29	65.3	50.906	0	284.06	79.6714	84.4533	77.5901	70.9111	73.4328	70.9979	80786000000	194	80.5716	4.36755	71.7806	1.99423	0.890893	0.0205004
Q9CQE1	Q9CQE1	Protein NipSnap homolog 3B	Nipsnap3b	1	2	2	2	12.6	28.308	0	11.447	0.388533	0.394651	0.395595	0.261074	0.313734	0.306999	65590000	6	0.392926	0.975673	0.293936	9.74953	0.748069	0.0205283
Q9JHS3	Q9JHS3	Ragulator complex protein LAMTOR2	Lamtor2	1	5	5	5	40	13.48	0	15.029	2.31248	2.52011	2.56806	2.74983	2.97636	2.84525	825180000	19	2.46688	5.50709	2.85715	3.98056	1.1582	0.0205323
Q8K1N1	Q8K1N1	Calcium-independent phospholipase A2-gamma	Pnpla8	1	3	3	3	3.7	87.38	0	6.084	0.965245	0.982716	0.897898	1.01551	1.05123	0.982293	174880000	6	0.94862	4.72126	1.01635	3.39217	1.07139	0.0205467
Q6PDI5	Q6PDI5	Proteasome-associated protein ECM29 homolog	Ecm29	1	32	32	32	22.4	203.7	0	136.16	3.48203	3.47601	3.54504	3.70576	3.85179	3.85021	1487400000	66	3.50103	1.09205	3.80259	2.20526	1.08613	0.020569
Q64008	Q64008	Ras-related protein Rab-34	Rab34	1	9	9	9	33.6	29.1	0	25.524	1.68749	1.6628	1.67739	1.71883	1.68222	1.70001	573720000	15	1.67589	0.74046	1.70035	1.07678	1.01459	0.0205908
Q8BJF9	Q8BJF9	Charged multivesicular body protein 2b	Chmp2b	1	8	8	8	32.9	23.934	0	16.001	4.49129	4.5873	4.47404	5.27088	5.89119	5.66609	1108900000	17	4.51755	1.35083	5.60939	5.59812	1.24169	0.0206632
Q6PER3	Q6PER3	Microtubule-associated protein RP/EB family member 3	Mapre3	1	8	6	6	27	31.966	0	18.262	1.36595	1.33699	1.38446	1.51269	1.57962	1.56817	636010000	10	1.36247	1.75634	1.55349	2.3045	1.14021	0.0207067
P62869	P62869	Transcription elongation factor B polypeptide 2	Tceb2	1	12	12	12	91.5	13.17	0	228.29	15.9756	16.1024	15.7272	18.5286	17.6277	17.7359	7705200000	58	15.9351	1.19762	17.9641	2.73807	1.12733	0.0207348
Q91VM3	Q91VM3	WD repeat domain phosphoinositide-interacting protein 4	Wdr45	1	5	5	5	15	39.787	0	13.867	0.696745	0.699646	0.72175	0.832419	0.901615	0.852988	319990000	6	0.706047	1.93704	0.862341	4.12058	1.22136	0.0207539
Q8R317	Q8R317	Ubiquilin-1	Ubqln1	1	13	13	9	40.2	61.976	0	87.882	4.63709	4.70323	4.88153	5.2039	5.64	5.58513	2903400000	32	4.74062	2.66712	5.47634	4.33737	1.1552	0.020875
Q9CRC9	Q9CRC9	Glucosamine-6-phosphate isomerase 2	Gnpda2	1	9	9	7	40.9	31.083	0	42.814	0.74998	0.77367	0.772686	0.807889	0.836833	0.810339	475900000	17	0.765446	1.75092	0.818354	1.96131	1.06912	0.0209312
Q8CCN5	Q8CCN5	Breast carcinoma-amplified sequence 3 homolog	Bcas3	1	5	5	5	6.6	101.02	0	20.239	0.65809	0.686957	0.68359	0.687047	0.735958	0.726307	206300000	8	0.676212	2.33427	0.716437	3.616	1.05949	0.0209725
Q8BG32	Q8BG32	26S proteasome non-ATPase regulatory subunit 11	Psmd11	1	25	25	25	60.7	47.436	0	129.25	22.3489	22.891	22.409	25.7409	28.1189	28.1066	11518000000	83	22.5496	1.31774	27.3221	5.01194	1.21164	0.0210401
P14873	P14873	Microtubule-associated protein 1B;MAP1B heavy chain;MAP1 light chain LC1	Map1b	1	30	30	29	18.3	270.25	0	171.73	4.28087	4.16478	4.47112	4.86944	5.1094	5.13647	1691300000	69	4.30559	3.59198	5.03844	2.9172	1.17021	0.0211037
O70492	O70492	Sorting nexin-3	Snx3	1	10	10	8	69.8	18.757	0	55.688	9.16266	9.09325	9.28835	9.67519	9.83716	9.75871	4507900000	27	9.18142	1.07714	9.75702	0.830159	1.06269	0.0211345
Q8VCH6	Q8VCH6	Delta(24)-sterol reductase	Dhcr24	1	3	3	3	4.8	60.112	0	4.7049	0.414138	0.386987	0.390243	0.315858	0.32346	0.283485	42656000	3	0.397123	3.73326	0.307601	6.9012	0.774575	0.0211374
O54754	O54754	Aldehyde oxidase 1	Aox1	1	6	5	5	5.2	146.68	0	14.507	0.367547	0.353608	0.365347	0.478685	0.542362	0.528753	122040000	7	0.362167	2.06902	0.5166	6.49106	1.42641	0.0211993
Q6Y685	Q6Y685	Transforming acidic coiled-coil-containing protein 1	Tacc1	1	7	7	7	11.5	83.951	0	11.443	0.772441	0.753393	0.768553	0.742024	0.711412	0.742905	120130000	10	0.764796	1.31593	0.732113	2.44957	0.957267	0.0213136
Q78IS1	Q78IS1	Transmembrane emp24 domain-containing protein 3	Tmed3	1	6	6	6	32.1	25.465	0	24.565	0.906809	0.868224	0.836148	0.982763	0.91347	0.894417	435830000	9	0.870394	4.06488	0.930217	4.99811	1.06873	0.0214181
Q8K039	Q8K039	Uncharacterized protein KIAA1143 homolog		1	1	1	1	5.8	17.478	0.0033816	1.8106	0.112944	0.108439	0.102566	0.101091	0.0882136	0.0853034	6162300	2	0.107983	4.81961	0.091536	9.17867	0.847688	0.0214949
Q6NZC7	Q6NZC7	SEC23-interacting protein	Sec23ip	1	15	15	15	15.7	110.78	0	45.287	4.5571	4.53882	4.74208	5.22773	5.13849	5.13647	1948300000	40	4.61267	2.43781	5.16757	1.00856	1.1203	0.0215624
Q61176	Q61176	Arginase-1	Arg1	1	3	3	3	9.3	34.807	0.0030779	1.8801	0.068914	0.0654329	0.0726343	0.0725999	0.0711808	0.078863	32570000	6	0.0689937	5.2198	0.0742146	5.50794	1.07567	0.0215962
P47856;Q9Z2Z9	P47856	Glutamine--fructose-6-phosphate aminotransferase [isomerizing] 1	Gfpt1	2	24	24	24	44.2	78.538	0	171.86	6.34644	6.24146	6.45346	7.45393	8.10744	7.88946	3221700000	64	6.34712	1.67003	7.81694	4.25661	1.23157	0.0216032
P00493	P00493	Hypoxanthine-guanine phosphoribosyltransferase	Hprt1	1	11	11	11	62.8	24.57	0	46.099	3.93108	3.87893	4.02104	4.67838	5.0693	4.83888	2250600000	46	3.94369	1.82289	4.86218	4.0414	1.2329	0.0216691
P62313	P62313	U6 snRNA-associated Sm-like protein LSm6	Lsm6	1	7	7	7	60	9.1275	0	15.248	5.92836	5.97673	5.58086	5.25896	5.30199	5.1713	1795000000	16	5.82865	3.70499	5.24408	1.27004	0.899708	0.0216872
Q14CH1	Q14CH1	Molybdenum cofactor sulfurase	Mocos	1	4	4	4	5.6	95.012	0	14.735	0.227098	0.221288	0.221439	0.294837	0.33554	0.309292	63293000	6	0.223275	1.48324	0.313223	6.58766	1.40286	0.0216921
Q8CH02	Q8CH02	SURP and G-patch domain-containing protein 1	Sugp1	1	4	4	4	12.8	72.648	0	38.842	0.18652	0.184698	0.17869	0.179776	0.178243	0.174659	93993000	5	0.183303	2.23509	0.177559	1.47899	0.968668	0.0216998
Q921J2	Q921J2	GTP-binding protein Rheb	Rheb	1	5	5	5	34.2	20.451	0	14.985	2.63287	2.5868	2.73403	3.01822	2.9311	2.95982	1139700000	9	2.65123	2.84063	2.96971	1.49502	1.12013	0.0218247
Q9D7S9	Q9D7S9	Charged multivesicular body protein 5	Chmp5	1	7	7	7	42	24.575	0	80.385	1.70124	1.75445	1.84928	1.98702	2.14345	2.08335	1261900000	23	1.76832	4.24072	2.07127	3.80982	1.17132	0.0218576
P56873	P56873	Sjoegren syndrome/scleroderma autoantigen 1 homolog	Sssca1	1	2	2	2	29.1	21.336	0	14.632	0.522776	0.552736	0.602092	0.651382	0.733799	0.712919	293920000	7	0.559201	7.16224	0.699367	6.12662	1.25065	0.0218847
Q921M3	Q921M3	Splicing factor 3B subunit 3	Sf3b3	1	38	38	38	40	135.55	0	182.92	20.8704	21.3119	20.6572	20.3579	20.6566	20.2718	10094000000	104	20.9465	1.59411	20.4288	0.988638	0.975284	0.0219283
P51150	P51150	Ras-related protein Rab-7a	Rab7a	1	16	16	16	80.2	23.489	0	181.44	24.1367	24.3807	23.8282	22.6745	23.0791	22.9732	16997000000	95	24.1152	1.14832	22.9089	0.916015	0.94998	0.021941
P60824	P60824	Cold-inducible RNA-binding protein	Cirbp	1	7	7	7	45.3	18.607	0	36.21	4.29112	4.47138	4.28616	4.00012	4.03094	3.78757	2282000000	25	4.34955	2.42628	3.93954	3.36367	0.905735	0.0219936
P62702	P62702	40S ribosomal protein S4, X isoform	Rps4x	1	24	24	24	70.7	29.597	0	192.35	50.6699	54.4263	55.4955	56.5711	58.176	59.4559	41145000000	102	53.5305	4.73456	58.0677	2.48923	1.08476	0.0220289
P06745;CON__Q3ZBD7	P06745	Glucose-6-phosphate isomerase	Gpi	2	25	25	25	40.7	62.766	0	188.82	18.3115	18.7602	18.4139	22.3338	21.546	23.203	13482000000	95	18.4952	1.27138	22.3609	3.70672	1.20901	0.022041
Q921W4	Q921W4	Quinone oxidoreductase-like protein 1	Cryzl1	1	7	7	7	28.4	38.725	0	25.398	1.01005	1.00468	0.971797	1.07238	1.09719	1.03028	319990000	11	0.995508	2.08025	1.06662	3.17147	1.07143	0.0221416
Q60598	Q60598	Src substrate cortactin	Cttn	1	25	25	25	38.5	61.249	0	81.599	31.6203	31.3941	31.393	34.1596	35.3855	34.0594	12280000000	88	31.4691	0.416024	34.5348	2.13812	1.09742	0.022178
P34152	P34152	Focal adhesion kinase 1	Ptk2	1	16	16	16	18.7	119.24	0	37.579	4.09213	4.18966	4.40181	4.42363	4.59423	4.63671	1623500000	39	4.22786	3.74512	4.55152	2.47785	1.07655	0.0222822
P62715	P62715	Serine/threonine-protein phosphatase 2A catalytic subunit beta isoform	Ppp2cb	1	16	16	2	59.5	35.575	0	158.26	10.9292	11.1542	10.9308	11.4556	11.6621	11.7252	7968800000	60	11.0047	1.1763	11.6143	1.21423	1.05539	0.0222897
P06684;CON__Q1A7A4	P06684	Complement C5;Complement C5 beta chain;Complement C5 alpha chain;C5a anaphylatoxin;Complement C5 alpha chain	C5	2	16	16	16	12.8	188.88	0	56.227	3.54705	3.13211	3.07	2.08337	2.21872	2.07291	703840000	37	3.24972	7.98103	2.125	3.82736	0.653902	0.0223922
P97772	P97772	Metabotropic glutamate receptor 1	Grm1	1	2	2	2	0.7	133.21	0.00034868	2.9789	0.11733	0.11835	0.116318	0.104008	0.109138	0.1004	28236000	2	0.117333	0.865771	0.104515	4.20109	0.89076	0.0224201
Q924Z6	Q924Z6	Exportin-6	Xpo6	1	3	3	3	3.7	128.66	0	4.0434	0.14838	0.141932	0.156024	0.161212	0.164106	0.17494	68843000	3	0.148779	4.74159	0.166752	4.33958	1.12081	0.0224231
Q9CQW2	Q9CQW2	ADP-ribosylation factor-like protein 8B	Arl8b	1	9	9	3	45.7	21.539	0	103.08	5.27977	5.48689	5.29946	5.47057	5.65057	5.56885	3398000000	35	5.35537	2.13471	5.56333	1.62005	1.03883	0.0224526
Q8K2M0	Q8K2M0	39S ribosomal protein L38, mitochondrial	Mrpl38	1	3	3	3	5.5	45.029	0.0003614	3.4937	0.348085	0.32125	0.320736	0.273319	0.249419	0.276452	60223000	4	0.330024	4.74017	0.266397	5.55044	0.807206	0.0225007
P55264	P55264	Adenosine kinase	Adk	1	26	26	26	60.4	40.148	0	167.93	29.7447	31.9235	29.9121	31.0229	33.3473	31.9803	18314000000	115	30.5268	3.97201	32.1168	3.63732	1.05209	0.0225171
Q9D1D4	Q9D1D4	Transmembrane emp24 domain-containing protein 10	Tmed10	1	13	13	13	42.9	24.911	0	86	15.0394	15.0767	14.9832	16.1594	16.4176	16.8454	9473400000	59	15.0331	0.313178	16.4741	2.10305	1.09586	0.0225275
Q8BFQ9	Q8BFQ9	Kelch-like protein 42	Klhl42	1	1	1	1	2.4	55.598	0.00035423	3.2156	0.110111	0.106083	0.11441	0.116717	0.117502	0.123756	27762000	1	0.110201	3.77893	0.119325	3.23249	1.08279	0.0225557
Q4VC33	Q4VC33	Macrophage erythroblast attacher	Maea	1	5	5	5	13.9	45.336	0	26.329	0.234349	0.226874	0.227046	0.246788	0.248318	0.246195	154550000	9	0.229423	1.85974	0.2471	0.443198	1.07705	0.0225679
O88851	O88851	Putative hydrolase RBBP9	Rbbp9	1	9	9	9	66.1	20.911	0	40.979	2.53519	2.50346	2.38185	2.18379	1.91292	1.80602	1518200000	27	2.4735	3.27217	1.96758	9.89675	0.795462	0.0226027
Q61035	Q61035	Histidine--tRNA ligase, cytoplasmic	Hars	1	24	24	21	52.7	57.432	0	98.718	10.6726	10.7044	10.6094	11.2908	11.1927	10.9681	3891800000	67	10.6621	0.453833	11.1505	1.48372	1.04581	0.0227156
P62821;Q8K386	P62821	Ras-related protein Rab-1A	Rab1A	2	20	20	13	82.4	22.677	0	187.45	35.1182	35.967	35.6771	38.7575	39.7193	37.9014	22117000000	159	35.5874	1.21238	38.7927	2.34432	1.09007	0.0227197
O55029	O55029	Coatomer subunit beta	Copb2	1	39	39	39	51.2	102.45	0	240.47	30.0993	30.5021	30.1401	32.537	32.123	32.9531	15823000000	140	30.2471	0.732982	32.5377	1.27557	1.07573	0.0227976
Q8VBT0	Q8VBT0	Thioredoxin-related transmembrane protein 1	Tmx1	1	6	6	6	20.5	31.395	0	54.645	4.34786	4.38496	4.22813	4.63688	4.67708	4.40261	1846100000	16	4.32032	1.89717	4.57219	3.24193	1.0583	0.0228086
Q9ERG2	Q9ERG2	Striatin-3	Strn3	1	15	15	12	19.5	87.149	0	71.926	3.968	4.15104	4.38428	4.61387	4.752	4.76109	1339600000	29	4.16777	5.00604	4.70898	1.75195	1.12986	0.0228353
Q9JK23	Q9JK23	Proteasome assembly chaperone 1	Psmg1	1	5	5	5	16.3	33.104	0	14.857	1.21121	1.18186	1.19479	1.47349	1.63771	1.57455	518970000	7	1.19595	1.22994	1.56191	5.30342	1.306	0.0228606
Q9CZH3	Q9CZH3	Proteasome assembly chaperone 3	Psmg3	1	1	1	1	12.3	13.331	0.00035467	3.2393	0.032765	0.0322203	0.0359097	0.0441911	0.0484102	0.0457023	22091000	1	0.0336316	5.92156	0.0461012	4.6369	1.37077	0.0228747
Q9JJC9	Q9JJC9	Homocysteine-responsive endoplasmic reticulum-resident ubiquitin-like domain member 2 protein	Herpud2	1	1	1	1	2.2	44.501	0.006133	1.5472	0.0558988	0.0544263	0.0546438	0.0691608	0.077355	0.0728161	21077000	1	0.0549896	1.44547	0.0731106	5.61482	1.32953	0.0229049
Q6P9R1	Q6P9R1	ATP-dependent RNA helicase DDX51	Ddx51	1	3	3	3	4.5	70.367	0	7.3175	0.0207258	0.0173438	0.0201424	0.0223371	0.0196214	0.0215165	5909800	3	0.019404	9.31698	0.0211584	6.58281	1.09041	0.0229508
Q8R1G2	Q8R1G2	Carboxymethylenebutenolidase homolog	Cmbl	1	3	3	3	15.9	27.902	0	11.513	0.0681378	0.0635191	0.0617707	0.0638644	0.0569112	0.0543633	48269000	3	0.0644758	5.10207	0.0583796	8.42387	0.90545	0.0229692
Q9Z0P5	Q9Z0P5	Twinfilin-2	Twf2	1	8	5	5	24.9	39.47	0	30.845	1.63212	1.66951	1.67668	1.66073	1.70853	1.69978	482860000	12	1.65944	1.44173	1.68968	1.50615	1.01822	0.0230031
Q9ERD7	Q9ERD7	Tubulin beta-3 chain	Tubb3	1	18	2	2	35.3	50.418	0	7.1105	0.343577	0.363928	0.400451	0.39419	0.452196	0.474797	277550000	5	0.369319	7.8029	0.440394	9.44135	1.19245	0.0230934
Q9D8S3	Q9D8S3	ADP-ribosylation factor GTPase-activating protein 3	Arfgap3	1	8	8	6	14	57.455	0	11.26	2.48333	2.49385	2.41083	2.5464	2.53104	2.47195	565300000	10	2.46267	1.83543	2.51646	1.56202	1.02184	0.023096
Q8VCB1	Q8VCB1	Nucleoporin NDC1	Ndc1	1	6	6	6	15.3	75.409	0	48.251	0.739853	0.753436	0.730267	0.665475	0.707578	0.679587	279010000	13	0.741185	1.57065	0.684213	3.13195	0.923133	0.023106
Q3UIL6	Q3UIL6	Pleckstrin homology domain-containing family A member 7	Plekha7	1	2	2	2	1.5	126.74	0.00066957	2.3894	0.200331	0.179175	0.183028	0.164068	0.158033	0.148848	15203000	3	0.187512	6.00915	0.156983	4.88214	0.83719	0.0231871
Q9R1P4	Q9R1P4	Proteasome subunit alpha type-1	Psma1	1	18	18	18	68.8	29.546	0	136.18	32.1199	32.0626	29.8574	38.0762	39.8506	40.0936	15034000000	77	31.3467	4.11542	39.3401	2.79948	1.255	0.0232209
Q5SSW2	Q5SSW2	Proteasome activator complex subunit 4	Psme4	1	16	16	16	12.4	211.19	0	59.67	1.28395	1.28901	1.33157	1.5223	1.64881	1.55786	803080000	32	1.30151	2.00944	1.57632	4.13908	1.21115	0.023232
Q571H0	Q571H0	Nucleolar pre-ribosomal-associated protein 1	Urb1	1	6	6	6	2.8	254.61	0	28.957	0.17542	0.169497	0.163284	0.152485	0.156235	0.142213	68218000	8	0.1694	3.58225	0.150311	4.8295	0.887312	0.0232543
Q78JW9	Q78JW9	Ubiquitin domain-containing protein UBFD1	Ubfd1	1	7	7	7	22	40.143	0	20.406	3.01836	3.24876	3.2198	3.75852	3.67182	3.84189	982590000	10	3.16231	3.96852	3.75741	2.26327	1.18819	0.023332
P97379	P97379	Ras GTPase-activating protein-binding protein 2	G3bp2	1	11	10	10	23.9	54.087	0	33.519	4.08976	4.21271	4.3872	4.60524	4.51975	4.75611	1724200000	23	4.22989	3.53343	4.62703	2.58646	1.09389	0.0233722
Q8C5H8	Q8C5H8	NAD kinase 2, mitochondrial	Nadk2	1	11	11	11	31.6	50.858	0	45.569	2.53929	2.55299	2.43584	2.33709	2.41773	2.31008	1308900000	23	2.50937	2.55236	2.35497	2.37834	0.93847	0.0234163
Q99K95	Q99K95	Protein RTF2 homolog	Rtfdc1	1	2	2	2	9.8	33.934	0.00018288	3.6919	0.0572267	0.0575542	0.0523809	0.0526554	0.0516934	0.0445472	20478000	4	0.0557206	5.19902	0.049632	8.92522	0.890729	0.0234246
O70325	O70325	Phospholipid hydroperoxide glutathione peroxidase, mitochondrial	Gpx4	1	11	11	11	48.7	22.228	0	49.055	10.6277	10.3937	10.495	13.2306	14.9016	13.982	7068600000	41	10.5055	1.11698	14.0381	5.96171	1.33627	0.023425
P54775	P54775	26S protease regulatory subunit 6B	Psmc4	1	33	33	33	75.4	47.408	0	191.09	20.4362	19.0338	18.803	24.3164	25.774	24.942	11170000000	130	19.4243	4.55032	25.0108	2.92363	1.2876	0.0234364
Q9D1G1	Q9D1G1	Ras-related protein Rab-1B	Rab1b	1	16	9	9	74.6	22.187	0	112.36	10.1564	11.2217	12.051	13.2602	14.6019	14.0006	10400000000	74	11.143	8.52314	13.9542	4.81627	1.25228	0.0234413
P0C8B4	P0C8B4	Uncharacterized protein C14orf142 homolog		1	1	1	1	21.4	10.346	0	14.201	0.155032	0.149633	0.151059	0.21835	0.260203	0.249461	91540000	2	0.151908	1.84165	0.242671	8.95728	1.59749	0.0235009
Q8BUR4	Q8BUR4	Dedicator of cytokinesis protein 1	Dock1	1	42	42	39	26.7	215.08	0	122.27	7.46197	7.53984	7.50266	7.34258	7.34416	7.29789	3244500000	65	7.50149	0.519149	7.32821	0.358466	0.9769	0.0235463
Q07813	Q07813	Apoptosis regulator BAX	Bax	1	7	7	7	44.3	21.394	0	44.167	2.58578	2.83538	2.91986	3.39139	3.46284	3.3831	976500000	22	2.78034	6.24767	3.41244	1.28472	1.22735	0.0235987
Q6ZWV3;P86048	Q6ZWV3;P86048	60S ribosomal protein L10;60S ribosomal protein L10-like	Rpl10;Rpl10l	2	15	15	15	57	24.604	0	149.48	20.3696	22.8851	24.0469	24.2593	25.5558	26.4105	30555000000	107	22.4339	8.37895	25.4085	4.263	1.1326	0.0236741
Q9QYJ0	Q9QYJ0	DnaJ homolog subfamily A member 2	Dnaja2	1	13	13	13	35.2	45.745	0	55.625	6.2101	6.32198	6.20086	6.79815	7.089	6.643	3562800000	44	6.24432	1.07966	6.84338	3.30852	1.09594	0.0237221
Q08509	Q08509	Epidermal growth factor receptor kinase substrate 8	Eps8	1	7	7	7	11.6	91.736	0	74.207	0.467413	0.504932	0.500052	0.561356	0.608818	0.559508	205790000	12	0.490799	4.1564	0.576561	4.84791	1.17474	0.0237665
Q9EPC1;Q9ES46	Q9EPC1	Alpha-parvin	Parva	2	18	18	18	39.5	42.329	0	148.2	16.3748	16.4872	16.2562	15.85	15.6534	15.3398	9071900000	67	16.3727	0.705656	15.6144	1.6482	0.953683	0.0238216
Q8CI75	Q8CI75	DIS3-like exonuclease 2	Dis3l2	1	11	11	11	13.6	97.774	0	44.19	1.96796	2.05986	2.10333	2.27571	2.27089	2.28995	329380000	14	2.04372	3.38173	2.27885	0.434901	1.11505	0.0238571
Q8BP67	Q8BP67	60S ribosomal protein L24	Rpl24	1	9	9	9	43.9	17.779	0	44.539	13.3825	14.7412	15.3786	14.211	15.7856	16.7984	6207800000	35	14.5007	7.03102	15.5983	8.35867	1.07569	0.0238823
Q8CHK3	Q8CHK3	Lysophospholipid acyltransferase 7	Mboat7	1	5	5	5	15.9	53.435	0	73.865	0.569588	0.572928	0.529904	0.532964	0.532226	0.469912	312930000	17	0.557473	4.29329	0.511701	7.07278	0.917892	0.0239009
Q921Y2	Q921Y2	U3 small nucleolar ribonucleoprotein protein IMP3	Imp3	1	2	2	2	11.4	21.777	0.000835	2.3428	0.0380239	0.0400034	0.0412275	0.0433611	0.0494106	0.0493024	10876000	2	0.0397516	4.0667	0.047358	7.31	1.19135	0.0239206
Q8K2Q7	Q8K2Q7	BRO1 domain-containing protein BROX	Brox	1	4	4	4	9.7	46.201	0	10.18	1.86579	1.90321	1.89395	1.9977	2.10894	2.02564	1956000000	6	1.88765	1.03255	2.04409	2.83107	1.08288	0.0239245
P10630	P10630	Eukaryotic initiation factor 4A-II;Eukaryotic initiation factor 4A-II, N-terminally processed	Eif4a2	1	25	7	7	55.5	46.402	0	24.089	2.75585	2.83669	2.67825	2.94656	3.02849	2.97682	1658300000	14	2.75693	2.8738	2.98396	1.38833	1.08235	0.0239424
P27773	P27773	Protein disulfide-isomerase A3	Pdia3	1	47	47	47	70.5	56.678	0	323.31	219.734	219.644	209.348	250.511	273.847	256.656	168670000000	404	216.242	2.76101	260.338	4.64628	1.20392	0.0239562
Q9EQ20	Q9EQ20	Methylmalonate-semialdehyde dehydrogenase [acylating], mitochondrial	Aldh6a1	1	34	34	34	69.2	57.915	0	285.93	36.746	39.3968	36.0391	33.1525	34.4076	33.1028	18707000000	142	37.3939	4.73375	33.5543	2.20352	0.89732	0.0239603
Q8VE62	Q8VE62	Polyadenylate-binding protein-interacting protein 1	Paip1	1	7	7	7	21.2	45.701	0	28.592	2.65703	2.81549	2.75139	3.13972	3.11046	3.0775	1062800000	22	2.7413	2.9078	3.10923	1.00125	1.13422	0.0240295
Q9JK38	Q9JK38	Glucosamine 6-phosphate N-acetyltransferase	Gnpnat1	1	6	6	6	42.4	20.791	0	38.609	0.572267	0.634938	0.624888	0.716836	0.751162	0.823636	414130000	11	0.610698	5.51155	0.763878	7.13772	1.25083	0.0240781
Q99104	Q99104	Unconventional myosin-Va	Myo5a	1	12	7	7	6.4	215.54	0	12.202	2.58176	2.6064	2.48749	2.43558	2.52354	2.36001	950000000	16	2.55855	2.45311	2.43971	3.35471	0.953553	0.0240853
Q3UJD6	Q3UJD6	Ubiquitin carboxyl-terminal hydrolase 19	Usp19	1	13	13	13	16.5	150.55	0	71.874	1.86023	1.89326	1.82343	1.96598	2.06932	2.00529	653040000	30	1.85898	1.87906	2.01353	2.59056	1.08314	0.0241462
Q9DC51	Q9DC51	Guanine nucleotide-binding protein G(k) subunit alpha	Gnai3	1	15	8	8	46	40.538	0	75.358	2.01245	2.02504	1.92714	1.91564	1.86374	1.81588	558080000	20	1.98821	2.67876	1.86509	2.67528	0.938073	0.024272
P14733	P14733	Lamin-B1	Lmnb1	1	59	59	52	77	66.785	0	323.31	127.721	137.708	124.518	120.148	126.871	118.071	93250000000	364	129.982	5.2925	121.697	3.78006	0.936256	0.0243122
Q9CWZ7	Q9CWZ7	Gamma-soluble NSF attachment protein	Napg	1	10	10	10	35.3	34.732	0	30.172	3.02132	3.12469	3.19178	3.25046	3.37307	3.33339	1153700000	20	3.1126	2.75892	3.31897	1.88507	1.0663	0.0244202
Q8BVU5	Q8BVU5	ADP-ribose pyrophosphatase, mitochondrial	Nudt9	1	6	6	5	14.6	38.604	0	10.382	1.70329	1.71937	1.68975	1.77742	1.76141	1.74786	511520000	9	1.70414	0.870322	1.76223	0.839802	1.03409	0.0245142
Q91X43	Q91X43	SH3 domain-containing protein 19	Sh3d19	1	4	4	4	7.1	86.075	0	12.604	0.094444	0.0901484	0.0858109	0.105968	0.110649	0.102716	55155000	4	0.0901344	4.78903	0.106444	3.74667	1.18095	0.0246352
Q64523;Q6GSS7	Q64523;Q6GSS7	Histone H2A type 2-C;Histone H2A type 2-A	Hist2h2ac;Hist2h2aa1	2	7	2	1	58.1	13.988	0	87.736	14.3786	16.311	14.7753	11.0513	13.3583	12.9002	50114000000	17	15.155	6.73463	12.4366	9.82103	0.820628	0.0246964
O08747	O08747	Netrin receptor UNC5C	Unc5c	1	1	1	1	1.9	103.06	0	8.7318	0.0883088	0.0805539	0.0768762	0.0754186	0.0664037	0.0688677	20586000	3	0.081913	7.12488	0.07023	6.63431	0.857374	0.0247495
Q9CPY7	Q9CPY7	Cytosol aminopeptidase	Lap3	1	24	24	24	59.3	56.141	0	201.02	15.7983	15.8452	16.4662	16.8933	17.054	17.1493	10133000000	88	16.0366	2.32466	17.0322	0.759768	1.06208	0.0247648
Q91ZJ5	Q91ZJ5	UTP--glucose-1-phosphate uridylyltransferase	Ugp2	1	24	24	24	57.9	56.979	0	140.83	24.9905	26.7532	24.7788	28.2548	29.3929	29.3155	11972000000	88	25.5075	4.24966	28.9877	2.19388	1.13644	0.0247694
Q9Z2E1	Q9Z2E1	Methyl-CpG-binding domain protein 2	Mbd2	1	6	4	4	17.1	43.5	0	13.535	0.691071	0.691889	0.699205	0.652244	0.669678	0.662219	261630000	5	0.694055	0.645258	0.661381	1.32254	0.952922	0.0249356
Q80ZI6	Q80ZI6	E3 ubiquitin-protein ligase LRSAM1	Lrsam1	1	2	2	2	3.9	83.976	0.00035242	3.1241	0.0304303	0.03273	0.0356086	0.0403468	0.044629	0.0422587	6232100	2	0.032923	7.88069	0.0424115	5.0581	1.2882	0.0250383
Q9DB73	Q9DB73	NADH-cytochrome b5 reductase 1	Cyb5r1	1	6	6	6	23.6	34.134	0	21.239	0.883915	0.946042	0.890591	0.860812	0.910165	0.84928	344510000	9	0.906849	3.76085	0.873419	3.70282	0.963135	0.0250823
P63147	P63147	Ubiquitin-conjugating enzyme E2 B	Ube2b	1	1	1	1	11.2	17.312	0	6.0611	0.143475	0.138032	0.136705	0.153179	0.152921	0.154076	88067000	2	0.139404	2.57316	0.153392	0.395317	1.10034	0.0250895
Q3TZ89	Q3TZ89	Protein transport protein Sec31B	Sec31b	1	2	1	1	1.2	125.63	0.0052273	1.6284	10.0638	10.4987	9.55765	7.71361	8.55078	8.24631	2861600000	31	10.0401	4.69094	8.17023	5.18636	0.813763	0.025177
P62843	P62843	40S ribosomal protein S15	Rps15	1	4	4	4	37.2	17.04	0	25.853	6.958	8.81713	9.03242	9.73066	10.7657	10.6547	4742700000	27	8.26918	13.7935	10.3837	5.4725	1.25571	0.0252193
P97452	P97452	Ribosome biogenesis protein BOP1	Bop1	1	9	9	9	15.4	82.545	0	23.014	0.884703	0.796813	0.862952	0.839322	0.735958	0.782796	362460000	19	0.848156	5.39702	0.786025	6.58471	0.926746	0.0252245
Q8CI61	Q8CI61	BAG family molecular chaperone regulator 4	Bag4	1	2	2	2	5.3	49.094	0	8.0559	0.011973	0.0124973	0.0124113	0.0134829	0.0150836	0.014234	1893800	2	0.0122939	2.28729	0.0142668	5.6135	1.16048	0.0252664
Q8VE95	Q8VE95	UPF0598 protein C8orf82 homolog		1	4	4	4	22.9	24.33	0	23.074	0.199078	0.187391	0.185254	0.169804	0.169918	0.165397	61018000	5	0.190574	3.9048	0.168373	1.53125	0.883502	0.0253358
P97329	P97329	Kinesin-like protein KIF20A	Kif20a	1	3	3	3	4.6	99.875	0	5.9609	0.0264071	0.0219539	0.024669	0.0196421	0.0173973	0.0164763	6978400	4	0.0243433	9.21982	0.0178386	9.1284	0.732791	0.0254344
P61222	P61222	ATP-binding cassette sub-family E member 1	Abce1	1	20	20	20	38.7	67.314	0	78.557	10.7774	10.8697	10.8114	11.2074	11.1086	11.1748	3732500000	53	10.8195	0.431016	11.1636	0.451097	1.0318	0.0254693
Q9CZ28	Q9CZ28	Vacuolar-sorting protein SNF8	Snf8	1	5	5	5	24	28.886	0	15.535	1.46844	1.50097	1.43294	1.5509	1.54895	1.51589	383780000	9	1.46745	2.31878	1.53858	1.27885	1.04847	0.0254766
Q99KS6	Q99KS6	Manganese-dependent ADP-ribose/CDP-alcohol diphosphatase	Adprm	1	1	1	1	3.8	38.947	0	4.5423	0.060052	0.0657238	0.0729432	0.0758336	0.0926867	0.0917347	41934000	2	0.0662397	9.75409	0.0867517	10.9131	1.30966	0.0255106
Q9QYI3	Q9QYI3	DnaJ homolog subfamily C member 7	Dnajc7	1	14	14	14	30.8	56.475	0	57.366	1.6095	1.63789	1.66624	1.8204	1.91495	1.82226	513450000	23	1.63788	1.73205	1.85253	2.91806	1.13106	0.0255602
P63073	P63073	Eukaryotic translation initiation factor 4E	Eif4e	1	7	7	7	41	25.053	0	54.209	4.97557	5.1252	5.00386	5.49153	5.41216	5.45623	3877100000	25	5.03488	1.57881	5.45331	0.729176	1.08311	0.0255879
Q9R0P3	Q9R0P3	S-formylglutathione hydrolase	Esd	1	13	13	13	51.1	31.319	0	94.89	16.0292	17.4336	16.0967	22.1177	20.8206	21.4649	10535000000	72	16.5198	4.79458	21.4677	3.02118	1.29951	0.0256267
Q8CI71	Q8CI71	Coiled-coil domain-containing protein 132	Ccdc132	1	4	4	4	5.9	111.17	0	11.398	0.178466	0.17507	0.18588	0.200386	0.206932	0.20464	67821000	6	0.179805	3.07454	0.203986	1.62834	1.13449	0.0256294
Q8VCQ6	Q8VCQ6	Phosphatidylcholine:ceramide cholinephosphotransferase 1	Sgms1	1	1	1	1	2.1	49.316	0.0070367	1.4613	0.0142592	0.0154232	0.0147498	0.0176427	0.0201992	0.0175152	6530800	1	0.0148107	3.94582	0.0184524	8.20561	1.24588	0.0256367
Q8BIG7	Q8BIG7	Catechol O-methyltransferase domain-containing protein 1	Comtd1	1	1	1	1	3.4	28.96	0.0041767	1.7805	0.0668808	0.0607832	0.0582009	0.0563986	0.0549633	0.0497004	12691000	1	0.061955	7.19388	0.0536874	6.56889	0.866555	0.0256755
Q7TNF9	Q7TNF9	Protein FAM117A	Fam117a	1	1	1	1	3.3	48.053	0.00034996	3.0228	0.0671921	0.0610488	0.0554245	0.0576066	0.054743	0.0496054	20710000	2	0.0612218	9.61371	0.053985	7.50966	0.881793	0.0256847
Q99J99	Q99J99	3-mercaptopyruvate sulfurtransferase	Mpst	1	11	11	11	47.1	33.097	0	61.119	4.55316	4.4503	4.41893	4.0182	4.00507	4.12266	2475500000	55	4.47413	1.56934	4.04864	1.59149	0.904901	0.0257329
E9Q5K9	E9Q5K9	YTH domain-containing protein 1	Ythdc1	1	7	7	7	9.9	85.648	0	12.585	1.55245	1.59468	1.5713	1.50932	1.52238	1.49495	476330000	9	1.57281	1.34517	1.50888	0.909312	0.959353	0.0257663
Q9QXD1	Q9QXD1	Peroxisomal acyl-coenzyme A oxidase 2	Acox2	1	2	2	2	3.2	76.862	0	4.1343	0.103676	0.101151	0.08617	0.172922	0.222162	0.204708	79719000	3	0.0969991	9.75567	0.199931	12.4869	2.06116	0.0257904
Q99LC9	Q99LC9	Peroxisome assembly factor 2	Pex6	1	4	4	4	6.8	104.55	0	20.828	0.305461	0.302314	0.304553	0.333576	0.349382	0.336121	59867000	9	0.30411	0.532615	0.339693	2.49842	1.11701	0.0257928
A2AN08	A2AN08	E3 ubiquitin-protein ligase UBR4	Ubr4	1	80	80	80	20.9	572.28	0	323.31	11.1675	10.8338	11.4026	13.0917	14.07	13.5868	4652300000	160	11.1347	2.56696	13.5828	3.60131	1.21987	0.0258074
Q3UH60	Q3UH60	Disco-interacting protein 2 homolog B	Dip2b	1	10	9	9	9.3	171.12	0	61.88	0.862243	0.823413	0.841701	0.809122	0.787916	0.777504	209840000	14	0.842452	2.30588	0.791514	2.03572	0.939536	0.0258739
Q8BMP6	Q8BMP6	Golgi resident protein GCP60	Acbd3	1	13	13	13	34.9	60.18	0	149.52	4.82071	4.82716	4.83936	5.15788	5.41436	5.25904	2510600000	42	4.82908	0.196151	5.2771	2.44811	1.09277	0.0259108
P62320	P62320	Small nuclear ribonucleoprotein Sm D3	Snrpd3	1	6	6	6	54.8	13.916	0	67.488	13.8766	15.4262	15.4921	14.9033	17.0258	16.4795	8819700000	38	14.9316	6.12322	16.1362	6.8298	1.08067	0.0259289
Q91YR1	Q91YR1	Twinfilin-1	Twf1	1	12	12	9	38.9	40.079	0	63.383	8.12554	8.23455	8.34896	8.4717	8.45339	8.74426	2525100000	37	8.23635	1.3564	8.55645	1.90392	1.03886	0.0259391
Q9R1P3	Q9R1P3	Proteasome subunit beta type-2	Psmb2	1	13	13	12	55.2	22.906	0	70.269	12.1215	12.708	12.3429	14.6523	16.6062	14.7233	8137600000	34	12.3908	2.39033	15.3273	7.23003	1.23699	0.0259845
Q3U1T3	Q3U1T3	Breast cancer metastasis-suppressor 1-like protein	Brms1l	1	2	2	2	7.1	37.657	0	6.5343	0.0719363	0.0747534	0.0695364	0.0685074	0.072309	0.0675697	26605000	2	0.0720754	3.62301	0.0694621	3.61309	0.963742	0.0260776
Q9D937	Q9D937	Uncharacterized protein C11orf98 homolog		1	3	3	3	26	14.098	0	5.2521	1.15486	1.21474	1.23679	1.11318	1.18736	1.21164	343280000	5	1.20213	3.52678	1.17073	4.3815	0.973878	0.0261375
Q9CZD3	Q9CZD3	Glycine--tRNA ligase	Gars	1	26	26	26	44.4	81.877	0	156.49	7.8174	7.76579	8.08551	8.48197	8.87337	8.81798	4038400000	53	7.88956	2.17555	8.72444	2.42768	1.10582	0.0261611
P46978	P46978	Dolichyl-diphosphooligosaccharide--protein glycosyltransferase subunit STT3A	Stt3a	1	18	18	17	26	80.597	0	61.061	15.3732	15.8216	15.5226	17.1916	17.0108	17.683	7533100000	62	15.5725	1.46629	17.2951	2.01137	1.11062	0.0261939
E9PY46	E9PY46		Ift140	1	4	4	4	2.6	165.87	0.00036291	3.565	0.959453	0.985204	0.94086	0.883082	0.913426	0.89808	125660000	8	0.961839	2.31515	0.898196	1.6892	0.933832	0.0262311
Q61464	Q61464	Zinc finger protein 638	Znf638	1	29	29	29	18.5	218.13	0	79.742	10.1986	11.0459	10.3826	12.0772	12.2151	12.499	6579500000	41	10.5424	4.22717	12.2638	1.75366	1.16329	0.02624
O70591	O70591	Prefoldin subunit 2	Pfdn2	1	6	6	6	44.8	16.534	0	20.729	6.26606	6.83838	6.78287	7.8151	7.94042	7.66966	3437200000	24	6.6291	4.76127	7.80839	1.73536	1.1779	0.0262796
Q80W47	Q80W47	WD repeat domain phosphoinositide-interacting protein 2	Wipi2	1	4	4	4	10.1	48.477	0	10.676	0.795965	0.785726	0.808843	0.853169	0.888703	0.888266	302430000	6	0.796845	1.45365	0.876713	2.32579	1.10023	0.026303
Q9CQ21	Q9CQ21	Malignant T-cell-amplified sequence 2	Mcts2	1	6	3	3	54.7	20.437	0	8.858	0.254244	0.243782	0.241789	0.244043	0.232391	0.235494	46319000	4	0.246605	2.71293	0.23731	2.54284	0.962307	0.0263487
P02798	P02798	Metallothionein-2	Mt2	1	4	4	2	67.2	6.1153	0	13.652	1.62483	1.87261	1.87805	2.92524	3.2811	2.66141	4356300000	25	1.79183	8.07266	2.95591	10.5207	1.64966	0.0263787
Q924W7	Q924W7	Suppression of tumorigenicity 5 protein	St5	1	3	3	2	2.8	126.86	0	6.2473	0.290102	0.270146	0.303167	0.315825	0.294665	0.317618	101280000	4	0.287805	5.77818	0.30937	4.12639	1.07493	0.02638
P60229	P60229	Eukaryotic translation initiation factor 3 subunit E	Eif3e	1	23	23	23	56.9	52.22	0	98.584	8.9353	8.94233	8.94683	9.5207	9.26999	9.38513	4302600000	74	8.94149	0.0650022	9.39194	1.33617	1.05038	0.0263824
O54941	O54941	SWI/SNF-related matrix-associated actin-dependent regulator of chromatin subfamily E member 1	Smarce1	1	9	9	9	26.5	46.638	0	57.005	4.31476	4.82548	4.6448	4.62619	5.0032	4.9533	2044400000	21	4.59501	5.63597	4.8609	4.21288	1.05786	0.0264149
Q9R0L6	Q9R0L6	Pericentriolar material 1 protein	Pcm1	1	24	24	24	13.5	228.84	0	56.996	2.8185	2.84862	2.9047	3.04489	3.19803	3.1168	1144200000	43	2.85728	1.53105	3.1199	2.45569	1.09192	0.0264518
Q3UMR5	Q3UMR5	Calcium uniporter protein, mitochondrial	Mcu	1	13	13	13	42.9	39.681	0	66.4	3.43672	3.55952	3.51619	3.24532	3.39431	3.23439	1808200000	28	3.50414	1.77741	3.29134	2.71445	0.939271	0.0264543
Q3UBX0	Q3UBX0	Transmembrane protein 109	Tmem109	1	4	4	4	12.3	26.306	0	10.492	3.29096	3.41131	3.18878	3.15024	3.2138	2.93449	1792200000	16	3.29701	3.37844	3.09951	4.72348	0.940096	0.0264656
P46938;Q9WVQ1	P46938	Transcriptional coactivator YAP1	Yap1	2	11	11	10	38.5	52.383	0	90.26	3.47785	3.71866	3.82055	4.03928	4.09819	4.15034	1632700000	39	3.67236	4.79199	4.09593	1.35651	1.11534	0.0265318
Q9D1P4	Q9D1P4	Cysteine and histidine-rich domain-containing protein 1	Chordc1	1	7	7	7	25.7	37.35	0	22.479	2.5902	2.68283	2.60305	3.28263	3.29749	3.64076	1011300000	15	2.62536	1.91144	3.40696	5.94702	1.29771	0.0265689
P46061	P46061	Ran GTPase-activating protein 1	Rangap1	1	23	23	23	43.8	63.53	0	100.86	8.02979	8.27713	8.23122	8.42445	8.77906	8.50772	2908700000	53	8.17938	1.6085	8.57041	2.16361	1.04781	0.0266151
Q8BFZ3	Q8BFZ3	Beta-actin-like protein 2	Actbl2	1	13	2	2	32.4	42.004	0	4.0522	0.318083	0.31303	0.332952	0.369664	0.35434	0.405518	60668000	3	0.321355	3.22268	0.376507	6.97631	1.17162	0.0267036
Q6EDY6	Q6EDY6	Leucine-rich repeat-containing protein 16A	Lrrc16a	1	21	21	21	18.4	151.86	0	81.671	3.7735	3.70993	3.70344	3.53824	3.57239	3.54393	1275200000	40	3.72896	1.03818	3.55152	0.515235	0.952416	0.0267178
P62331	P62331	ADP-ribosylation factor 6	Arf6	1	6	6	6	48.6	20.082	0	30.961	2.37217	2.65897	2.61487	2.67673	2.92634	2.78185	2376000000	20	2.54867	6.05933	2.79497	4.48373	1.09664	0.0267205
O35130	O35130	Ribosomal RNA small subunit methyltransferase NEP1	Emg1	1	3	3	3	15.2	26.974	0	8.1066	0.296706	0.329011	0.327424	0.349691	0.385179	0.414654	38591000	7	0.317714	5.73178	0.383175	8.48903	1.20604	0.0267317
O35144	O35144	Telomeric repeat-binding factor 2	Terf2	1	4	4	4	8.5	60.263	0	4.9084	0.223993	0.231131	0.229652	0.217348	0.220937	0.223523	57553000	5	0.228259	1.65051	0.220603	1.40574	0.966459	0.0267391
Q9JHU4	Q9JHU4	Cytoplasmic dynein 1 heavy chain 1	Dync1h1	1	221	221	221	49.9	532.04	0	323.31	136.283	138.593	139.486	145.59	144.755	145.013	83814000000	741	138.121	1.19656	145.119	0.294806	1.05067	0.0267721
P84099	P84099	60S ribosomal protein L19	Rpl19	1	9	9	9	30.1	23.466	0	52.582	17.7268	19.7416	19.9987	19.9527	21.5658	21.2157	8120600000	34	19.1557	6.49495	20.9114	4.0575	1.09165	0.0267878
Q68FL6	Q68FL6	Methionine--tRNA ligase, cytoplasmic	Mars	1	23	23	23	32.7	101.43	0	66.027	9.53621	9.46969	9.25161	9.90241	10.1223	9.72886	2958300000	45	9.41917	1.58054	9.91786	1.98802	1.05294	0.0268285
Q3U5Q7	Q3U5Q7	UMP-CMP kinase 2, mitochondrial	Cmpk2	1	8	8	8	26.6	50.036	0	26.917	0.717235	0.715285	0.682671	0.658901	0.651918	0.647656	436370000	9	0.705064	2.75396	0.652825	0.869603	0.925909	0.0268312
P62874;Q61011	P62874	Guanine nucleotide-binding protein G(I)/G(S)/G(T) subunit beta-1	Gnb1	2	14	7	6	54.7	37.377	0	124.04	5.14186	5.11761	5.05522	5.36086	5.27643	5.17854	4092400000	38	5.10489	0.87559	5.27194	1.7308	1.03272	0.0268315
Q07646	Q07646	Mesoderm-specific transcript protein	Mest	1	4	4	4	13.4	38.907	0	37.307	0.293282	0.274264	0.282726	0.266572	0.254787	0.247557	229030000	10	0.283424	3.36168	0.256305	3.74486	0.904318	0.0268374
Q3UPH1	Q3UPH1	Protein PRRC1	Prrc1	1	8	8	8	27.5	46.297	0	41.408	2.77414	3.10868	3.1282	3.29126	3.42749	3.70969	1216500000	26	3.00367	6.62595	3.47615	6.13938	1.1573	0.0268654
Q99KR3	Q99KR3	Beta-lactamase-like protein 2	Lactb2	1	10	10	10	39.9	32.754	0	76.093	4.59689	4.55864	4.60013	4.97298	5.23059	5.09396	3158500000	29	4.58522	0.503321	5.09918	2.52754	1.11209	0.0268754
Q9ESW4	Q9ESW4	Acylglycerol kinase, mitochondrial	Agk	1	11	11	11	26.8	46.975	0	48.768	2.90547	2.97247	2.94036	2.72288	2.76985	2.633	1068000000	21	2.93943	1.14006	2.70858	2.5672	0.921462	0.0269482
O35685	O35685	Nuclear migration protein nudC	Nudc	1	15	15	15	48.2	38.358	0	67.93	8.31705	8.54776	8.13185	9.03749	8.94167	8.7031	3445500000	45	8.33222	2.50078	8.89409	1.93609	1.06743	0.0270742
P70699	P70699	Lysosomal alpha-glucosidase	Gaa	1	21	21	21	32.8	106.25	0	144.7	4.43573	4.27746	4.30745	5.34936	5.9075	5.49106	2218800000	57	4.34022	1.93692	5.58264	5.19685	1.28626	0.0271233
Q99L60	Q99L60	V-type proton ATPase subunit C 2	Atp6v1c2	1	11	11	11	23.4	48.35	0	28.533	1.38344	1.37463	1.3625	1.11663	1.22958	1.13923	354400000	15	1.37353	0.765415	1.16181	5.14407	0.845863	0.027161
O08807	O08807	Peroxiredoxin-4	Prdx4	1	19	18	18	73.7	31.052	0	183.93	19.725	19.4368	18.9437	23.5242	26.4368	24.8506	17063000000	65	19.3685	2.03984	24.9372	5.84756	1.28751	0.0272929
Q9DBP0;Q60825	Q9DBP0	Sodium-dependent phosphate transport protein 2B	Slc34a2	2	16	16	16	25.8	76.244	0	116.05	21.6668	23.7063	20.9486	16.1463	19.9991	17.7323	8411800000	75	22.1072	6.47128	17.9592	10.7823	0.81237	0.0273731
Q8VDC1	Q8VDC1	FYVE and coiled-coil domain-containing protein 1	Fyco1	1	15	15	15	12.9	162.33	0	47.699	2.21948	2.32071	2.3996	2.533	2.72979	2.62387	609890000	26	2.31327	3.90313	2.62889	3.74638	1.13644	0.0274119
Q921X6	Q921X6	DNA-directed RNA polymerase III subunit RPC6	Polr3f	1	1	1	1	3.8	35.652	0.008077	1.3762	0.0568248	0.0584352	0.0624387	0.0619127	0.0675583	0.0690713	19655000	1	0.0592329	4.88022	0.0661808	5.70086	1.1173	0.0274514
P68372;CON__ENSEMBL:ENSBTAP00000025008;A2AQ07	P68372	Tubulin beta-4B chain	Tubb4b	3	30	30	1	74.8	49.83	0	323.31	166.321	188.197	198.948	218.091	231.417	226.987	236110000000	624	184.489	9.01215	225.499	3.00951	1.22229	0.0274567
Q6PAM1	Q6PAM1	Alpha-taxilin	Txlna	1	21	21	20	41.9	62.368	0	76.403	4.81125	4.97176	4.97505	5.1924	5.2469	5.18803	1344700000	52	4.91935	1.90335	5.20911	0.62964	1.0589	0.0275254
P47963	P47963	60S ribosomal protein L13	Rpl13	1	12	12	12	49.3	24.305	0	166.75	17.0407	19.1948	19.6831	19.979	21.6931	21.2732	15480000000	47	18.6396	7.54297	20.9818	4.2581	1.12566	0.0275421
Q8C5P5	Q8C5P5	5-nucleotidase domain-containing protein 1	Nt5dc1	1	1	1	1	2.6	53.094	0.000359	3.4135	0.0383959	0.0386148	0.0394885	0.0416066	0.0445497	0.0445327	9912000	2	0.0388331	1.48875	0.043563	3.88938	1.1218	0.0275636
Q9JHC0	Q9JHC0	Glutathione peroxidase 2	Gpx2	1	2	2	2	11.1	21.99	0	4.0155	0.130097	0.127911	0.134459	0.163032	0.188714	0.183696	65202000	2	0.130822	2.54844	0.178481	7.62649	1.3643	0.0275827
Q6DFW4	Q6DFW4	Nucleolar protein 58	Nop58	1	12	12	12	32.1	60.342	0	99.124	2.28312	2.40966	2.42206	2.46069	2.52804	2.64069	2129800000	30	2.37161	3.24206	2.54314	3.57615	1.07232	0.0275926
Q8CJ67	Q8CJ67	Double-stranded RNA-binding protein Staufen homolog 2	Stau2	1	4	2	2	7.7	62.535	0.0021385	2.0896	0.102723	0.104253	0.11464	0.120485	0.12495	0.125809	33899000	2	0.107205	6.04807	0.123748	2.30982	1.15431	0.0277972
Q80U04;O55176	Q80U04;O55176	E3 ubiquitin-protein ligase Praja-2;E3 ubiquitin-protein ligase Praja-1	Pja2;Pja1	2	2	2	2	2.8	77.957	0	4.1106	0.0435574	0.0368632	0.0374707	0.0488916	0.0447524	0.047335	17648000	2	0.0392971	9.42052	0.046993	4.44891	1.19584	0.0278256
Q9D1X0	Q9D1X0	Nucleolar protein 3	Nol3	1	6	6	6	35	24.567	0	31.001	0.260679	0.294031	0.293827	0.489286	0.521385	0.422152	190410000	9	0.282846	6.78725	0.477608	10.6021	1.68858	0.0278828
Q9D154;Q5SV42;Q8VHP7	Q9D154	Leukocyte elastase inhibitor A	Serpinb1a	3	5	5	5	15	42.574	0	10.589	0.494799	0.418953	0.419556	0.42905	0.380129	0.376699	92236000	9	0.444436	9.81389	0.395293	7.40841	0.889425	0.0278935
P97807	P97807	Fumarate hydratase, mitochondrial	Fh	1	22	22	22	58	54.356	0	209.45	18.7635	18.9449	18.4268	17.1669	17.2977	17.5134	12669000000	103	18.7117	1.40485	17.326	1.00985	0.925943	0.0279377
P26638;REV__Q8VC85	P26638	Serine--tRNA ligase, cytoplasmic	Sars	2	29	29	29	60.4	58.388	0	149.44	17.9403	18.2797	18.1137	20.3862	22.7323	21.3903	8924000000	117	18.1112	0.936824	21.5029	5.47405	1.18727	0.028219
Q9CQD4	Q9CQD4	Charged multivesicular body protein 1b-2	Chmp1b2	1	5	2	2	20.6	22.161	0.00033956	2.6074	0.33185	0.357719	0.356057	0.344592	0.367397	0.37361	69533000	2	0.348542	4.15422	0.361866	4.22237	1.03823	0.0283287
Q8BHG3	Q8BHG3	Cell cycle control protein 50B	Tmem30b	1	2	1	1	6.2	39.218	0.0003456	2.8634	0.028821	0.0243424	0.0222905	0.0191232	0.0186242	0.0160137	7577600	1	0.0251513	13.278	0.0179203	9.31884	0.712501	0.0283422
Q5SNZ0	Q5SNZ0	Girdin	Ccdc88a	1	4	4	4	1.9	215.92	0.00034813	2.9666	0.403263	0.378455	0.373162	0.357839	0.32562	0.34485	63333000	4	0.38496	4.17446	0.342769	4.72911	0.890403	0.028366
Q80YW5	Q80YW5	B box and SPRY domain-containing protein	Bspry	1	3	3	3	10.1	52.75	0	13.267	0.233249	0.252179	0.238031	0.254722	0.289844	0.277054	133540000	5	0.241153	4.08193	0.273873	6.49049	1.13568	0.0284238
Q8BTZ5	Q8BTZ5	Ankyrin repeat domain-containing protein 46	Ankrd46	1	2	2	2	11.8	25.222	0.008067	1.3643	0.483608	0.478417	0.496712	0.544756	0.588282	0.574523	83106000	2	0.486246	1.93907	0.569187	3.90877	1.17058	0.028445
Q9JLM8;O88809	Q9JLM8	Serine/threonine-protein kinase DCLK1	Dclk1	2	5	5	5	7.3	84.152	0	17.434	1.17074	1.07706	1.0234	1.33074	1.32433	1.32254	290680000	10	1.0904	6.83868	1.32587	0.325429	1.21595	0.0284583
Q9CR09	Q9CR09	Ubiquitin-fold modifier-conjugating enzyme 1	Ufc1	1	7	7	7	38.3	19.481	0	18.755	4.97636	5.01771	4.88153	5.32758	5.57742	5.53809	2149700000	17	4.95853	1.40798	5.48103	2.45097	1.10537	0.0284634
Q8VCF0	Q8VCF0	Mitochondrial antiviral-signaling protein	Mavs	1	7	7	7	23.3	53.398	0	49.013	0.553787	0.569176	0.568357	0.573354	0.601371	0.588408	381950000	12	0.563773	1.53578	0.587711	2.38576	1.04246	0.0285102
Q8K0F1	Q8K0F1	TBC1 domain family member 23	Tbc1d23	1	4	4	4	6.6	76.425	0	8.5839	1.13736	1.15951	1.14348	1.19942	1.22654	1.1798	149900000	6	1.14678	0.997576	1.20192	1.95257	1.04808	0.028512
Q9CY97	Q9CY97	RNA polymerase II subunit A C-terminal domain phosphatase SSU72	Ssu72	1	4	4	4	25.8	22.517	0	13.456	0.533966	0.532459	0.547189	0.556261	0.571447	0.573438	208530000	8	0.537872	1.50673	0.567049	1.6569	1.05425	0.0285286
Q3U1V6	Q3U1V6	Ubiquitin-conjugating enzyme E2 variant 3	Uevld	1	6	6	6	16.3	51.681	0	17.207	0.626015	0.596408	0.611444	0.674022	0.686292	0.685964	95117000	10	0.611289	2.42173	0.682092	1.02502	1.11583	0.0285676
P47739	P47739	Aldehyde dehydrogenase, dimeric NADP-preferring	Aldh3a1	1	3	2	2	7.1	50.48	0.00033858	2.5778	1.07507	1.15104	1.16669	1.23916	1.38686	1.29875	988190000	6	1.13093	4.3337	1.30826	5.68009	1.15679	0.0286467
Q9CWS4	Q9CWS4	Integrator complex subunit 11	Cpsf3l	1	6	6	6	12.2	67.843	0	16.866	1.31212	1.36464	1.33812	1.2959	1.35033	1.3134	267830000	9	1.33829	1.96222	1.31988	2.10517	0.986239	0.0288673
Q62093	Q62093	Serine/arginine-rich splicing factor 2	Srsf2	1	9	9	9	34.4	25.476	0	107.79	22.8753	23.3273	22.1101	22.2537	22.8945	21.7634	20278000000	50	22.7709	2.70204	22.3039	2.54304	0.97949	0.0289137
Q9WV55	Q9WV55	Vesicle-associated membrane protein-associated protein A	Vapa	1	20	20	19	78.7	27.855	0	91.129	23.4108	25.8098	24.7868	26.1054	29.7517	27.0071	12237000000	78	24.6691	4.87979	27.6214	6.87574	1.11967	0.0289354
P48758	P48758	Carbonyl reductase [NADPH] 1	Cbr1	1	21	21	20	78.3	30.641	0	141.45	23.0002	24.4617	22.9969	27.1458	26.8554	27.4336	16286000000	86	23.4863	3.59671	27.1449	1.06492	1.15578	0.0290895
Q60692	Q60692	Proteasome subunit beta type-6	Psmb6	1	9	9	9	52.9	25.378	0	118.75	8.76153	8.78256	8.1807	9.91022	10.8843	9.70082	7870000000	34	8.57493	3.98343	10.1651	6.21288	1.18544	0.0290945
Q99L48	Q99L48	60S ribosomal export protein NMD3	Nmd3	1	5	5	5	10.5	57.611	0	12.082	0.900977	0.8971	0.864038	1.01296	0.957275	0.967504	134770000	7	0.887372	2.28771	0.979247	3.02718	1.10354	0.0291535
Q80W00	Q80W00	Serine/threonine-protein phosphatase 1 regulatory subunit 10	Ppp1r10	1	5	5	5	7.1	94.371	0	13.639	0.590354	0.619847	0.621923	0.632974	0.67598	0.652043	205330000	8	0.610708	2.89136	0.653666	3.29663	1.07034	0.0292403
Q8CI43	Q8CI43	Myosin light chain 6B	Myl6b	1	2	1	1	10.6	22.749	0.0041673	1.7672	0.395697	0.408026	0.412475	0.51661	0.557742	0.629475	77564000	2	0.4054	2.14407	0.567942	10.0573	1.40094	0.0293348
Q3V1L4	Q3V1L4	Cytosolic purine 5-nucleotidase	Nt5c2	1	7	7	7	16.4	64.808	0	20.511	1.49972	1.5086	1.61919	1.74122	1.815	1.78178	299410000	15	1.5425	4.31499	1.77933	2.07651	1.15353	0.0294684
Q9Z183;Q9Z184	Q9Z183;Q9Z184	Protein-arginine deiminase type-4;Protein-arginine deiminase type-3	Padi4;Padi3	2	2	2	2	4.7	74.414	0	15.245	0.141453	0.121537	0.136092	0.209294	0.250147	0.244192	22045000	3	0.133027	7.74705	0.234544	9.40923	1.76313	0.0295487
Q9JKR6	Q9JKR6	Hypoxia up-regulated protein 1	Hyou1	1	43	43	43	43.2	111.18	0	301.74	29.7407	29.9928	30.1071	33.4262	36.8865	36.4895	22686000000	174	29.9469	0.625969	35.6007	5.31907	1.1888	0.0296136
Q921C5	Q921C5	Protein bicaudal D homolog 2	Bicd2	1	12	12	12	16.5	93.39	0	32.785	1.75357	1.65758	1.69413	1.67495	1.59866	1.58554	344520000	18	1.70176	2.84692	1.61971	2.98079	0.951789	0.0296217
P70671	P70671	Interferon regulatory factor 3	Irf3	1	3	3	3	7.2	46.852	0	6.6405	0.72752	0.734297	0.737365	0.803123	0.845339	0.799439	163100000	3	0.733061	0.687218	0.815967	3.12553	1.1131	0.029639
Q9Z0R9	Q9Z0R9	Fatty acid desaturase 2	Fads2	1	4	4	4	10.6	52.387	0.00018282	3.6903	0.182241	0.151644	0.148383	0.126389	0.118234	0.113702	84839000	4	0.160756	11.6186	0.119442	5.38297	0.742999	0.0296567
Q9Z1S8	Q9Z1S8	GRB2-associated-binding protein 2	Gab2	1	3	3	3	4.4	73.207	0.00036245	3.5486	0.305103	0.295494	0.308974	0.342266	0.352806	0.341919	57109000	3	0.30319	2.28929	0.345664	1.79016	1.14009	0.0299373
P62281	P62281	40S ribosomal protein S11	Rps11	1	13	13	13	53.8	18.431	0	44.229	61.8488	63.8606	64.9062	64.0616	67.0251	66.6425	22760000000	52	63.5385	2.44559	65.9098	2.44564	1.03732	0.0299446
A2A6Q5	A2A6Q5	Cell division cycle protein 27 homolog	Cdc27	1	6	6	6	12.5	91.841	0	23.722	0.53968	0.592446	0.610776	0.75398	0.770949	0.723005	412390000	16	0.580967	6.35349	0.749312	3.24443	1.28977	0.030128
Q9D824	Q9D824	Pre-mRNA 3-end-processing factor FIP1	Fip1l1	1	7	7	7	15.3	64.958	0	51.343	2.55481	2.74867	2.53479	2.45678	2.57876	2.42559	1225800000	22	2.61276	4.5213	2.48705	3.25472	0.951885	0.0301405
P12970	P12970	60S ribosomal protein L7a	Rpl7a	1	19	19	19	52.3	29.976	0	119.32	17.235	19.933	21.159	20.2371	22.1872	22.7562	14774000000	64	19.4423	10.3253	21.7268	6.08064	1.1175	0.030142
P06802	P06802	Ectonucleotide pyrophosphatase/phosphodiesterase family member 1;Alkaline phosphodiesterase I;Nucleotide pyrophosphatase	Enpp1	1	1	1	1	1.8	103.17	0.0001844	3.8593	0.0338983	0.0348748	0.0372018	0.0472933	0.0479298	0.0444422	7710600	1	0.035325	4.80447	0.0465551	3.98943	1.31791	0.0302052
Q8BRH0	Q8BRH0	Transmembrane and TPR repeat-containing protein 3	Tmtc3	1	13	13	13	18.5	104.2	0	81.702	2.77496	2.74893	2.88658	3.02611	2.98905	3.02092	1174700000	30	2.80349	2.60849	3.01203	0.666254	1.07438	0.0304369
P30115	P30115	Glutathione S-transferase A3	Gsta3	1	9	7	6	34.8	25.36	0	23.923	2.88592	3.11399	2.9513	3.73872	4.64976	4.53812	1555700000	21	2.98374	3.93603	4.30886	11.5322	1.44412	0.0304386
O55135	O55135	Eukaryotic translation initiation factor 6	Eif6	1	9	9	9	60	26.511	0	86.603	5.42872	5.34188	5.40384	5.77052	5.98638	5.88634	2956600000	39	5.39148	0.829465	5.88108	1.83687	1.09081	0.0304566
Q7TSS2;Q8K2Z8	Q7TSS2	Ubiquitin-conjugating enzyme E2 Q1	Ube2q1	2	4	4	4	13.5	46.172	0	9.5103	0.928206	0.982759	1.00553	1.09531	1.1618	1.10043	151060000	7	0.972165	4.08745	1.11918	3.3061	1.15122	0.0305132
Q99L47	Q99L47	Hsc70-interacting protein	St13	1	15	15	15	36.9	41.655	0	72.282	19.4917	21.3734	20.3156	22.7793	23.0871	23.1062	11613000000	63	20.3936	4.62538	22.9908	0.798118	1.12736	0.0305296
Q8WUR0	Q8WUR0	Protein C19orf12 homolog		1	1	1	1	7.8	15.087	0.00034182	2.7144	0.0374762	0.0397993	0.0422521	0.0416518	0.0464006	0.0460822	8355300	2	0.0398425	5.99419	0.0447115	5.93719	1.12221	0.0305998
Q8BI72	Q8BI72	CDKN2A-interacting protein	Cdkn2aip	1	14	14	14	36.2	59.744	0	92.855	2.1242	2.21238	2.14625	2.20705	2.36873	2.26241	783090000	26	2.16094	2.12343	2.27939	3.60483	1.05481	0.0307112
Q61233	Q61233	Plastin-2	Lcp1	1	30	26	26	54.1	70.148	0	131.5	19.219	19.5266	17.5931	16.4762	17.9354	15.868	8420200000	81	18.7796	5.53254	16.7599	6.33925	0.892453	0.0309161
Q9QZE7	Q9QZE7	Translin-associated protein X	Tsnax	1	15	15	15	50.3	32.926	0	55.868	2.03101	2.06032	2.18195	2.29214	2.3574	2.33636	937690000	38	2.0911	3.8275	2.32863	1.4304	1.1136	0.0310239
P84078;P61205	P84078;P61205	ADP-ribosylation factor 1;ADP-ribosylation factor 3	Arf1;Arf3	2	15	15	3	70.2	20.697	0	174.46	20.6923	22.0239	22.2683	23.9273	25.1958	24.0026	28054000000	101	21.6615	3.91564	24.3752	2.91943	1.12528	0.0310971
O35594	O35594	Intraflagellar transport protein 81 homolog	Ift81	1	5	5	5	8.7	79.284	0	13.564	0.193837	0.187923	0.183007	0.170169	0.175665	0.162656	38252000	6	0.188256	2.88045	0.169497	3.85295	0.900354	0.0311166
Q8CI95	Q8CI95	Oxysterol-binding protein-related protein 11	Osbpl11	1	7	7	6	11.6	83.628	0	27.715	0.901962	0.864303	0.856606	0.858223	0.84102	0.825128	294130000	11	0.874291	2.77614	0.841457	1.96702	0.962446	0.0312448
P47802	P47802	Metaxin-1	Mtx1	1	9	9	9	33.4	35.623	0	88.964	2.97281	2.91067	2.94245	3.2454	3.32102	3.1699	726010000	17	2.94198	1.05614	3.24544	2.32829	1.10315	0.0313228
Q8R5C8	Q8R5C8	Zinc finger MYND domain-containing protein 11	Zmynd11	1	7	7	7	10.8	70.837	0	11.588	0.953858	0.98689	0.955013	0.896148	0.953	0.919518	312930000	8	0.965254	1.94212	0.922889	3.09632	0.95611	0.0313767
A2A8Z1	A2A8Z1	Oxysterol-binding protein-related protein 9	Osbpl9	1	9	9	9	12.8	83.108	0	24.727	2.14576	2.08865	2.17381	2.24596	2.26525	2.28706	423650000	14	2.13607	2.03162	2.26609	0.907418	1.06087	0.0313902
O35226	O35226	26S proteasome non-ATPase regulatory subunit 4	Psmd4	1	15	15	15	44.9	40.703	0	170.98	8.68705	8.59287	8.59696	10.0812	11.2818	10.6985	5297300000	57	8.62563	0.617187	10.6871	5.61782	1.239	0.031422
Q7TN29	Q7TN29	Stromal membrane-associated protein 2	Smap2	1	3	2	2	9.1	46.577	0	21.041	0.414217	0.428294	0.458218	0.478356	0.468457	0.49524	90576000	5	0.433576	5.18267	0.480685	2.81727	1.10865	0.0314944
Q9D8V7	Q9D8V7	Signal peptidase complex catalytic subunit SEC11C	Sec11c	1	1	1	1	3.6	21.66	0.0061359	1.5529	0.337867	0.316032	0.290266	0.264259	0.27204	0.245924	174060000	3	0.314722	7.5711	0.260741	5.14259	0.828481	0.0315032
P62301	P62301	40S ribosomal protein S13	Rps13	1	16	16	16	63.6	17.222	0	94.686	33.2733	35.5101	35.8479	35.4252	37.1928	38.962	21447000000	70	34.8771	4.01163	37.1933	4.7547	1.06641	0.0315308
Q80U87	Q80U87	Ubiquitin carboxyl-terminal hydrolase 8	Usp8	1	22	22	22	22.4	122.61	0	113.35	3.81448	3.66225	3.57155	4.30529	4.61098	4.41998	1365100000	36	3.68276	3.33333	4.44542	3.47375	1.20709	0.0316379
Q9JJV2	Q9JJV2	Profilin-2	Pfn2	1	8	8	8	45.7	15.032	0	59.034	1.44432	1.37788	1.34259	1.78252	2.0201	1.81036	798560000	17	1.38826	3.7209	1.87099	6.94159	1.34772	0.0317186
P99026	P99026	Proteasome subunit beta type-4	Psmb4	1	9	9	9	50.4	29.116	0	130.59	9.92553	9.80946	9.38897	11.3985	12.6087	12.0599	8491200000	64	9.70799	2.90794	12.0223	5.0405	1.2384	0.0317251
P39054	P39054	Dynamin-2	Dnm2	1	31	31	19	41.8	98.144	0	160.26	15.4697	15.3115	15.3055	16.0538	16.4493	16.2615	7277500000	87	15.3622	0.606065	16.2549	1.21708	1.05811	0.0317423
Q8BX94	Q8BX94	Oxysterol-binding protein-related protein 2	Osbpl2	1	3	3	3	5.8	55.384	0.00034247	2.7306	0.705414	0.747829	0.810012	0.798685	0.857105	0.866104	107060000	3	0.754418	6.97349	0.840632	4.35437	1.11428	0.0318035
Q7JJ13	Q7JJ13	Bromodomain-containing protein 2	Brd2	1	5	5	5	7	88.066	0	6.6477	0.571282	0.601045	0.605808	0.621222	0.639535	0.631646	163950000	6	0.592712	3.15679	0.630801	1.45613	1.06426	0.0318105
Q3TJZ6	Q3TJZ6	Protein FAM98A	Fam98a	1	8	4	4	22.5	55.055	0	22.229	0.55623	0.557921	0.599962	0.59924	0.606923	0.625178	190730000	12	0.571371	4.33611	0.610447	2.18255	1.06839	0.0318266
Q922K7	Q922K7	Probable 28S rRNA (cytosine-C(5))-methyltransferase	Nop2	1	10	10	10	17.7	86.751	0	49.672	1.82859	1.96101	2.07206	1.98439	2.26168	2.30063	525160000	18	1.95389	6.2384	2.18223	7.90211	1.11687	0.0319492
Q9JKY0	Q9JKY0	Cell differentiation protein RCD1 homolog	Rqcd1	1	9	9	9	35.1	33.601	0	39.892	0.675073	0.68055	0.742208	0.783112	0.849393	0.837385	450730000	21	0.699277	5.33126	0.823297	4.28943	1.17735	0.0319532
P61290	P61290	Proteasome activator complex subunit 3	Psme3	1	11	11	11	45.7	29.506	0	47.555	4.33131	4.42163	4.54752	5.03955	5.49104	5.13512	2164300000	31	4.43349	2.44937	5.2219	4.55639	1.17783	0.0320938
Q9CZY3	Q9CZY3	Ubiquitin-conjugating enzyme E2 variant 1	Ube2v1	1	13	13	8	69.4	16.355	0	51.409	19.2245	19.7939	19.6418	19.9597	21.211	20.7024	6898400000	46	19.5534	1.50757	20.6244	3.05116	1.05477	0.0321877
Q9CWP6	Q9CWP6	Motile sperm domain-containing protein 2	Mospd2	1	6	6	6	8.5	59.854	0	12.315	0.861297	0.851699	0.766716	0.73282	0.73186	0.558965	174040000	6	0.826571	6.29799	0.674548	14.8394	0.816081	0.0322359
P70255	P70255	Nuclear factor 1 C-type	Nfic	1	8	6	6	18	48.768	0	23.973	1.02605	1.08646	1.06536	1.23357	1.20212	1.19943	675530000	18	1.05929	2.8945	1.21171	1.56643	1.14389	0.0322606
Q8BXC6	Q8BXC6	COMM domain-containing protein 2	Commd2	1	3	3	3	12.1	22.848	0.00035708	3.3339	0.462566	0.469564	0.451496	0.457812	0.462552	0.44771	124440000	3	0.461209	1.97532	0.456025	1.66231	0.98876	0.0323646
Q8R307	Q8R307	Vacuolar protein sorting-associated protein 18 homolog	Vps18	1	7	7	7	6.4	110.22	0	10.517	0.976042	0.992328	1.00015	1.0587	1.09164	1.05072	194890000	8	0.989505	1.24277	1.06702	2.03303	1.07834	0.0323981
Q61074	Q61074	Protein phosphatase 1G	Ppm1g	1	13	13	13	26.9	58.727	0	52.92	4.77855	4.88955	4.87068	5.3132	5.41921	5.15411	2309100000	34	4.84626	1.22557	5.29551	2.51971	1.0927	0.0324191
Q8K0D0;Q04735	Q8K0D0;Q04735	Cyclin-dependent kinase 17;Cyclin-dependent kinase 16	Cdk17;Cdk16	2	3	2	1	6.1	59.505	0	6.6126	0.223761	0.19925	0.198722	0.194642	0.176017	0.155682	53157000	3	0.207244	6.90302	0.175447	11.1067	0.846571	0.0324623
Q6PGL7	Q6PGL7	WASH complex subunit FAM21	Fam21	1	11	11	11	15.7	145.31	0	56.502	0.941445	0.951522	0.973718	1.0852	1.04039	1.05629	496360000	27	0.955562	1.7279	1.06062	2.14185	1.10995	0.0325421
Q99KD5	Q99KD5	Protein unc-45 homolog A	Unc45a	1	19	19	19	23.1	103.45	0	91.789	3.29553	3.39116	3.50216	3.61204	3.83016	3.73176	1192500000	36	3.39628	3.0448	3.72465	2.93269	1.09668	0.0325545
Q9JHR7	Q9JHR7	Insulin-degrading enzyme	Ide	1	27	27	27	26.9	117.77	0	67.821	6.56671	6.35022	6.67641	8.13724	9.3123	8.74381	2825800000	57	6.53111	2.54138	8.73111	6.73033	1.33685	0.0325839
Q8BMQ8	Q8BMQ8	Vacuolar fusion protein MON1 homolog B	Mon1b	1	2	2	2	6	60.015	0	9.5588	0.0774135	0.0857095	0.0866459	0.0938387	0.113091	0.102788	37482000	4	0.0832563	6.10359	0.103239	9.33168	1.24002	0.0326169
Q3TLS3	Q3TLS3	GDP-D-glucose phosphorylase 1	Gdpgp1	1	1	1	1	2.6	42.514	0.00099933	2.3025	0.0891717	0.0961007	0.0905664	0.083472	0.0877818	0.0861175	16050000	1	0.0919462	3.98579	0.0857904	2.5334	0.93305	0.0326379
Q61699	Q61699	Heat shock protein 105 kDa	Hsph1	1	24	21	21	36.2	96.406	0	124.91	5.28686	5.07251	5.22932	6.151	6.53989	6.10931	2171400000	51	5.19623	2.13506	6.26674	3.78949	1.20602	0.0327031
P97927	P97927	Laminin subunit alpha-4	Lama4	1	12	12	12	8.7	201.82	0	34.079	1.47025	1.47302	1.33466	1.32318	1.35059	1.26013	387740000	22	1.42598	5.54691	1.3113	3.53772	0.919582	0.0327972
Q9D0J4	Q9D0J4	ADP-ribosylation factor-like protein 2	Arl2	1	7	7	7	48.4	20.864	0	21.924	0.720506	0.707655	0.700958	0.78077	0.787564	0.815133	255750000	14	0.709706	1.39973	0.794489	2.29054	1.11946	0.0328297
Q8BHG2	Q8BHG2	UPF0587 protein C1orf123 homolog		1	6	6	6	43.1	18.02	0	17.126	4.05154	4.61386	4.79845	5.2943	5.35883	5.52905	1488000000	12	4.48795	8.6687	5.39406	2.24828	1.2019	0.0328382
Q9CY62	Q9CY62	E3 ubiquitin-protein ligase RNF181	Rnf181	1	3	3	3	13.9	19.1	0	4.2919	0.91402	0.873029	0.868923	1.1569	1.31023	1.14936	234720000	3	0.885324	2.81662	1.2055	7.5303	1.36164	0.032853
Q8VBT9	Q8VBT9	Tether containing UBX domain for GLUT4	Aspscr1	1	14	14	14	34.2	59.795	0	87.927	4.45622	4.40899	4.43438	4.75809	4.9274	4.74752	1572200000	29	4.4332	0.533237	4.811	2.09809	1.08522	0.0329918
Q6DID7	Q6DID7	Protein wntless homolog	Wls	1	6	6	6	11.5	62.188	0	9.4149	1.57278	1.54169	1.55869	1.65181	1.67565	1.6385	276070000	13	1.55772	0.999337	1.65532	1.1371	1.06266	0.0329928
Q9D945	Q9D945	Protein LLP homolog	Llph	1	1	1	1	16.9	15.391	0	21.795	0.0564583	0.0679159	0.0747552	0.0711741	0.0906066	0.0872346	71841000	3	0.0663765	13.9282	0.0830051	12.5097	1.25052	0.0330226
O55022	O55022	Membrane-associated progesterone receptor component 1	Pgrmc1	1	12	12	11	64.6	21.694	0	127.38	18.3679	19.7488	19.7662	19.4252	20.2865	20.7128	9081200000	48	19.2943	4.15839	20.1415	3.25665	1.04391	0.0330716
O70361;O35973	O70361;O35973	Period circadian protein homolog 3;Period circadian protein homolog 1	Per3;Per1	2	1	1	1	0.8	120.91	0.0003399	2.6236	0.0376767	0.0266061	0.0243104	0.0237321	0.0171893	0.0168409	8616400	1	0.0295311	24.2021	0.0192541	20.1619	0.651994	0.0331121
Q91WK2	Q91WK2	Eukaryotic translation initiation factor 3 subunit H	Eif3h	1	17	17	17	49.4	39.832	0	125.56	7.24722	7.31515	7.38576	7.90796	8.02591	7.75016	3652000000	63	7.31604	0.94686	7.89468	1.75249	1.07909	0.033165
Q922Q8	Q922Q8	Leucine-rich repeat-containing protein 59	Lrrc59	1	15	15	15	49.2	34.877	0	164.07	9.78446	9.63241	9.76682	11.1548	12.209	11.5257	8067900000	56	9.7279	0.854896	11.6298	4.59801	1.19551	0.0332018
Q6Q899	Q6Q899	Probable ATP-dependent RNA helicase DDX58	Ddx58	1	17	17	17	20.4	105.97	0	58.302	2.283	2.31519	2.2361	2.37917	2.493	2.42197	1140500000	29	2.2781	1.74586	2.43138	2.36485	1.06729	0.0332103
Q80XR2	Q80XR2	Calcium-transporting ATPase type 2C member 1	Atp2c1	1	5	5	5	6.4	100.3	0	15.011	0.795532	0.821432	0.895059	0.849841	0.927219	0.994143	146430000	7	0.837341	6.16662	0.923734	7.81764	1.10318	0.033247
Q8K019	Q8K019	Bcl-2-associated transcription factor 1	Bclaf1	1	16	16	16	19.3	106	0	90.615	7.94546	8.00565	7.93854	8.38254	8.69841	8.32591	4127300000	49	7.96322	0.463484	8.46895	2.37012	1.06351	0.03326
Q8BZS9	Q8BZS9	Putative pre-mRNA-splicing factor ATP-dependent RNA helicase DHX32	Dhx32	1	2	2	2	2.2	83.94	0.00034764	2.9428	0.111171	0.11212	0.104319	0.0935922	0.100844	0.0946112	12698000	2	0.109203	3.89757	0.0963491	4.0746	0.882291	0.0332773
Q8K1Z0	Q8K1Z0	Ubiquinone biosynthesis protein COQ9, mitochondrial	Coq9	1	4	4	4	14.1	35.082	0	13.589	1.44763	1.41717	1.33415	1.16265	1.23478	1.17664	381190000	7	1.39965	4.19614	1.19136	3.21074	0.85118	0.0333296
Q99LC5	Q99LC5	Electron transfer flavoprotein subunit alpha, mitochondrial	Etfa	1	20	20	20	63.7	35.009	0	227.35	22.5711	23.8277	22.6253	20.5872	22.7777	20.6232	19890000000	107	23.008	3.08737	21.3294	5.88119	0.92704	0.0333319
Q9CR41	Q9CR41	Huntingtin-interacting protein K	Hypk	1	3	3	3	43.4	14.679	0	25.178	0.267302	0.28345	0.316406	0.325383	0.341538	0.346994	304070000	9	0.289053	8.65818	0.337971	3.32519	1.16924	0.0333582
Q04447	Q04447	Creatine kinase B-type	Ckb	1	19	19	18	63.8	42.713	0	323.31	14.9653	16.5804	17.9705	19.3187	19.7955	20.1985	17236000000	121	16.5054	9.11206	19.7709	2.22759	1.19785	0.0335881
Q61024	Q61024	Asparagine synthetase [glutamine-hydrolyzing]	Asns	1	11	11	11	19.8	64.282	0	22.814	1.88474	1.75702	1.88986	2.41187	2.80524	2.72613	854960000	19	1.84387	4.08175	2.64775	7.85817	1.43597	0.0336442
Q9QYJ3	Q9QYJ3	DnaJ homolog subfamily B member 1	Dnajb1	1	13	12	12	39.1	38.167	0	36.264	2.80526	2.72671	2.7443	3.06909	3.13408	2.9666	1216300000	30	2.75876	1.49436	3.05659	2.76248	1.10796	0.0336567
O35607	O35607	Bone morphogenetic protein receptor type-2	Bmpr2	1	1	1	1	1	115.02	0.0022996	2.0725	0.143179	0.13052	0.134276	0.124343	0.114541	0.124828	41301000	1	0.135992	4.78089	0.121237	4.78759	0.891504	0.0336804
Q9Z1Q9	Q9Z1Q9	Valine--tRNA ligase	Vars	1	53	53	53	47	140.21	0	314.89	27.6026	27.5466	27.4956	28.2342	28.8059	28.529	12333000000	182	27.5483	0.194429	28.523	1.00239	1.03538	0.0336886
Q9D4H8	Q9D4H8	Cullin-2	Cul2	1	17	17	17	20.8	86.876	0	35.184	2.90748	2.9737	2.99605	3.10808	3.11139	3.26605	674160000	29	2.95908	1.55663	3.16184	2.85479	1.06852	0.0337233
P60670	P60670	Nuclear protein localization protein 4 homolog	Nploc4	1	19	19	19	38.2	68.016	0	70.975	4.97123	4.82211	4.83018	5.55645	5.86167	5.47477	2608600000	48	4.87451	1.72052	5.63096	3.62151	1.15519	0.0337416
O08585	O08585	Clathrin light chain A	Clta	1	10	10	10	25.1	25.604	0	22.964	17.9001	17.872	17.4361	16.8444	15.9179	16.1539	7653300000	36	17.7361	1.46705	16.3054	2.95291	0.919333	0.0337616
Q8C561	Q8C561	LMBR1 domain-containing protein 2	Lmbrd2	1	2	2	2	3	81.1	0	4.5906	0.230101	0.216816	0.215999	0.205021	0.191221	0.202714	57693000	2	0.220972	3.58259	0.199652	3.70231	0.903518	0.0337629
B1AZA5	B1AZA5	Transmembrane protein 245	Tmem245	1	4	4	4	5.1	97.356	0	59.733	0.348668	0.381578	0.359234	0.332158	0.360642	0.328174	108840000	7	0.36316	4.62679	0.340325	5.20307	0.93712	0.0337692
Q8CI12	Q8CI12	Smoothelin-like protein 2	Smtnl2	1	7	7	7	16.7	49.523	0	28.141	2.54472	2.30297	2.14371	2.1247	1.77555	1.87884	583780000	16	2.33047	8.66426	1.92637	9.3109	0.826601	0.0337718
Q9CPQ3	Q9CPQ3	Mitochondrial import receptor subunit TOM22 homolog	Tomm22	1	5	5	5	48.6	15.537	0	54.287	0.375408	0.422477	0.455796	0.470221	0.530727	0.510165	265920000	10	0.417894	9.66505	0.503704	6.108	1.20534	0.033812
Q4KWH5	Q4KWH5	1-phosphatidylinositol 4,5-bisphosphate phosphodiesterase eta-1	Plch1	1	1	1	1	0.5	187.74	0.0026105	1.9804	3.01852	3.03301	2.95497	3.57909	4.1141	4.01425	1533400000	8	3.00217	1.38263	3.90248	7.28971	1.29989	0.03385
Q5RL79	Q5RL79	Keratinocyte-associated protein 2	Krtcap2	1	1	1	1	12.5	14.674	0	6.1471	0.108945	0.104022	0.103989	0.113344	0.106564	0.106628	39548000	2	0.105652	2.6992	0.108845	3.57921	1.03023	0.0338952
P52927	P52927	High mobility group protein HMGI-C	Hmga2	1	3	3	3	33.3	11.819	0	54.767	1.13878	1.19788	1.13271	0.939825	1.09583	0.942584	1914600000	32	1.15645	3.11298	0.992746	8.99354	0.85844	0.0339044
O88351	O88351	Inhibitor of nuclear factor kappa-B kinase subunit beta	Ikbkb	1	2	1	1	2.5	86.689	0.00034855	2.9753	0.100272	0.101201	0.105054	0.107632	0.111213	0.110165	37440000	3	0.102176	2.48157	0.10967	1.67879	1.07335	0.0339133
P10605	P10605	Cathepsin B;Cathepsin B light chain;Cathepsin B heavy chain	Ctsb	1	12	12	12	40.7	37.279	0	158.15	9.58744	10.2942	10.1046	11.3923	11.3769	11.1458	5595600000	67	9.99542	3.65996	11.305	1.22137	1.13102	0.0340186
Q9EQ61	Q9EQ61	Pescadillo homolog	Pes1	1	6	6	6	14.7	67.795	0	20.984	0.820671	0.854608	0.871636	0.886492	0.942335	0.916081	478460000	10	0.848972	3.05613	0.914969	3.05346	1.07774	0.0340263
Q8BXQ8	Q8BXQ8	Protein FAM53C	Fam53c	1	1	1	1	2.8	43.26	0.00035026	3.0381	0.100394	0.101159	0.112018	0.109785	0.117784	0.122222	7867000	2	0.104524	6.2201	0.116597	5.40575	1.11551	0.0340801
Q9JKF7	Q9JKF7	39S ribosomal protein L39, mitochondrial	Mrpl39	1	6	6	6	19.6	38.549	0	11.432	1.11289	1.07719	1.07797	1.00627	0.965295	1.02078	437650000	11	1.08935	1.87203	0.997448	2.88488	0.915636	0.034114
Q8BGH2	Q8BGH2	Sorting and assembly machinery component 50 homolog	Samm50	1	17	17	17	48	51.863	0	64.296	8.78674	8.89596	8.82366	8.53046	8.668	8.41365	3033100000	42	8.83546	0.628777	8.53737	1.4913	0.966262	0.0341662
Q9DBX6	Q9DBX6	Cytochrome P450 2S1	Cyp2s1	1	14	14	14	32.9	55.631	0	131.57	5.25337	5.30436	4.61641	4.27612	4.44219	4.12732	2267000000	49	5.05805	7.57833	4.28187	3.6787	0.846547	0.0341938
Q9JHN8	Q9JHN8	Serine/threonine-protein kinase 19	Stk19	1	1	1	1	5.1	28.103	0	4.052	0.292013	0.300459	0.279878	0.269531	0.257422	0.236661	93200000	3	0.290783	3.55785	0.254538	6.5308	0.875353	0.0342101
Q5HZG4	Q5HZG4	Transcription initiation factor TFIID subunit 3	Taf3	1	1	1	1	1.3	105.11	0.00034477	2.8124	0.1799	0.19269	0.184502	0.169331	0.171492	0.166378	24828000	1	0.185697	3.48872	0.169067	1.51834	0.910443	0.0342235
Q9CQC7	Q9CQC7	NADH dehydrogenase [ubiquinone] 1 beta subcomplex subunit 4	Ndufb4	1	5	5	5	46.5	15.081	0	28.804	3.11368	3.19003	3.16377	3.02882	3.07401	2.99939	2878000000	24	3.15583	1.22919	3.03408	1.23889	0.96142	0.0342593
Q9CYG7	Q9CYG7	Mitochondrial import receptor subunit TOM34	Tomm34	1	8	8	8	35.9	34.278	0	61.168	0.833951	0.855704	0.897898	0.944551	0.999802	0.970263	692260000	20	0.862517	3.76961	0.971538	2.84576	1.1264	0.0342827
Q8R0S1;P16951	Q8R0S1	Cyclic AMP-dependent transcription factor ATF-7	Atf7	2	4	4	4	12.6	44.607	0	10.22	1.23918	1.21862	1.13634	1.20021	1.15537	1.10083	172900000	7	1.19805	4.54248	1.15214	4.3193	0.961679	0.0342879
Q8BX09	Q8BX09	Retinoblastoma-binding protein 5	Rbbp5	1	9	9	9	21.9	59.097	0	44.622	2.39849	2.33281	2.22516	2.30217	2.27711	2.11339	802070000	23	2.31882	3.77383	2.23089	4.59584	0.962077	0.0343091
Q9D0U6	Q9D0U6	Repressor of RNA polymerase III transcription MAF1 homolog	Maf1	1	1	1	1	5.8	28.78	0.00036199	3.532	0.0292635	0.0293403	0.0313863	0.0228454	0.0259432	0.0247692	12348000	1	0.0299967	4.01398	0.0245193	6.37845	0.817399	0.0343216
Q8CBY8	Q8CBY8	Dynactin subunit 4	Dctn4	1	10	10	10	31.9	53.056	0	66.994	1.57503	1.55902	1.53318	1.63813	1.68565	1.63497	685990000	22	1.55574	1.35713	1.65292	1.71779	1.06246	0.0343292
Q9CXF4	Q9CXF4	TBC1 domain family member 15	Tbc1d15	1	10	10	9	14.8	76.526	0	22.453	2.67716	2.6021	2.62827	2.84495	2.93683	2.88659	521510000	21	2.63584	1.44545	2.88946	1.59215	1.09622	0.034339
Q6DIB4	Q6DIB4	Nucleolar protein 4-like	Nol4l	1	1	1	1	4	53.912	0	6.0416	0.0158661	0.0150194	0.0169476	0.0136953	0.0132468	0.0136397	16602000	1	0.0159444	6.06154	0.0135273	1.80727	0.848405	0.034363
Q8VED9;Q7TPX9	Q8VED9	Galectin-related protein	Lgalsl	2	9	9	9	58.1	18.955	0	36.565	1.13354	1.23088	1.15321	1.25621	1.29458	1.27541	420060000	19	1.17254	4.38973	1.2754	1.50432	1.08772	0.034379
Q61207	Q61207	Prosaposin	Psap	1	13	13	13	32.7	61.422	0	50.046	17.5514	17.5023	17.5212	18.9494	19.8035	18.825	10330000000	78	17.525	0.141319	19.1926	2.77531	1.09516	0.0344783
Q9QZE5	Q9QZE5	Coatomer subunit gamma-1	Copg1	1	39	39	36	66.5	97.512	0	247.14	13.4979	13.4647	13.8401	14.7201	15.0109	14.6103	10734000000	141	13.6009	1.5277	14.7804	1.4007	1.08672	0.0345211
Q8BSI6	Q8BSI6	R3H and coiled-coil domain-containing protein 1	R3hcc1	1	3	3	3	8.8	54.163	0.00036088	3.4803	0.374537	0.408385	0.405624	0.459784	0.450962	0.471812	75842000	3	0.396182	4.74422	0.460853	2.27103	1.16324	0.0345403
Q9D8Z2	Q9D8Z2	TP53-regulated inhibitor of apoptosis 1	Triap1	1	5	5	5	42.1	8.7558	0	15.469	1.26153	1.31431	1.30969	1.14597	1.22469	1.13887	345980000	10	1.29517	2.25695	1.16984	4.07149	0.903232	0.0346139
Q9CXA2	Q9CXA2	Trans-L-3-hydroxyproline dehydratase	L3hypdh	1	6	6	6	24.9	37.804	0	20.365	0.740642	0.674732	0.679373	0.709111	0.627636	0.654621	284070000	9	0.698249	5.26837	0.663789	6.25264	0.950649	0.0349265
Q921S7	Q921S7	39S ribosomal protein L37, mitochondrial	Mrpl37	1	6	6	6	14.9	48.34	0	13.922	2.01363	1.93888	1.84477	1.87205	1.72179	1.72891	344580000	14	1.93243	4.37878	1.77425	4.77793	0.918146	0.0349549
Q80TR8	Q80TR8	Protein VPRBP	Vprbp	1	6	6	6	5.8	168.93	0	16.76	0.329526	0.34213	0.353477	0.390513	0.431042	0.399566	238890000	7	0.341711	3.50622	0.40704	5.22643	1.19118	0.0349861
P24472	P24472	Glutathione S-transferase A4	Gsta4	1	10	10	8	39.6	25.564	0	43.512	24.6722	25.4384	22.0208	30.3922	36.8521	32.6334	15941000000	41	24.0438	7.45886	33.2926	9.85214	1.38466	0.0350814
P97494	P97494	Glutamate--cysteine ligase catalytic subunit	Gclc	1	26	26	26	46.2	72.571	0	177.67	13.9585	11.4413	11.1008	18.1428	19.9379	18.166	8409700000	84	12.1669	12.8296	18.7489	5.49229	1.54098	0.0351716
P60122	P60122	RuvB-like 1	Ruvbl1	1	24	24	24	61.4	50.213	0	179.93	10.2352	10.8836	10.2783	11.191	11.3902	10.9048	5530000000	75	10.4657	3.46397	11.162	2.18593	1.06653	0.0352291
Q8K0T2	Q8K0T2	Cytoplasmic dynein 2 light intermediate chain 1	Dync2li1	1	2	2	2	10.3	39.469	0	6.9013	0.0682639	0.0718194	0.0664593	0.0868659	0.0810039	0.0827571	32930000	2	0.0688475	3.96137	0.0835423	3.60162	1.21344	0.0352471
P59325	P59325	Eukaryotic translation initiation factor 5	Eif5	1	14	14	14	35.2	48.968	0	50.511	7.14517	7.0951	7.13859	8.22558	9.09371	8.40867	3472600000	56	7.12629	0.381771	8.57599	5.33599	1.20343	0.0353059
Q9Z1Z2	Q9Z1Z2	Serine-threonine kinase receptor-associated protein	Strap	1	14	14	14	54.3	38.442	0	71.679	10.4681	10.6163	10.8766	11.9306	11.581	11.6474	4752400000	57	10.6537	1.94081	11.7197	1.58406	1.10006	0.0353657
Q91VI7	Q91VI7	Ribonuclease inhibitor	Rnh1	1	30	30	30	91.2	49.816	0	323.31	32.8308	32.0433	31.5834	35.4461	36.8244	34.5641	28142000000	159	32.1525	1.96199	35.6115	3.19886	1.10758	0.0354693
P35569	P35569	Insulin receptor substrate 1	Irs1	1	12	12	12	16.6	130.72	0	112.76	1.12058	1.10509	1.06845	1.17494	1.13778	1.13507	542150000	23	1.09804	2.43789	1.14926	1.93813	1.04665	0.0355151
B9EJ80	B9EJ80		Pdzd8	1	4	4	4	3.4	127.74	0	4.8313	0.956774	1.01003	1.02006	1.11195	1.0916	1.12254	163430000	5	0.995623	3.41654	1.1087	1.41849	1.11357	0.0355207
Q3USH5	Q3USH5	Splicing factor, suppressor of white-apricot homolog	Sfswap	1	9	9	9	10.2	104.19	0	13.135	1.01422	1.01943	1.01751	1.02648	1.03528	1.04109	192320000	12	1.01706	0.258997	1.03428	0.711052	1.01694	0.0355884
P14483;P06346;P06344;P06343;P06345;P06342;P01921	P14483;P06346;P06344	H-2 class II histocompatibility antigen, A beta chain;H-2 class II histocompatibility antigen, A-F beta chain;H-2 class II histocompatibility antigen, A-U beta chain	H2-Ab1	7	3	3	3	17	30.128	0	62.033	0.516668	0.530689	0.539298	0.398677	0.462552	0.400109	302410000	10	0.528885	2.15972	0.420446	8.67462	0.794967	0.0357092
Q9Z1R2	Q9Z1R2	Large proline-rich protein BAG6	Bag6	1	24	24	24	28.4	121.04	0	225.42	4.76082	4.81072	4.907	5.3169	5.74885	5.4404	2740300000	61	4.82618	1.53967	5.50205	4.04352	1.14004	0.0357251
Q5U430	Q5U430	E3 ubiquitin-protein ligase UBR3	Ubr3	1	15	15	15	11.2	212.75	0	39.67	0.858499	0.849127	0.876438	0.975532	1.04964	0.992063	225210000	22	0.861355	1.6111	1.00575	3.86827	1.16763	0.0357661
Q03141;Q8VHJ5	Q03141;Q8VHJ5	MAP/microtubule affinity-regulating kinase 3;Serine/threonine-protein kinase MARK1	Mark3;Mark1	2	10	6	6	16.3	84.389	0	7.1634	0.268402	0.27313	0.28116	0.294854	0.301254	0.295186	83579000	6	0.274231	2.35197	0.297098	1.21278	1.08339	0.0357993
Q99KH8	Q99KH8	Serine/threonine-protein kinase 24;Serine/threonine-protein kinase 24 35 kDa subunit;Serine/threonine-protein kinase 24 12 kDa subunit	Stk24	1	16	16	8	45.2	47.953	0	127.15	6.08834	6.17233	6.02718	6.20976	6.39755	6.27259	2150000000	37	6.09595	1.19544	6.2933	1.51897	1.03237	0.0358579
Q9CPZ6	Q9CPZ6	ORM1-like protein 3	Ormdl3	1	1	1	1	9.8	17.476	0	6.6209	0.0350674	0.0284685	0.0359744	0.0468495	0.0421501	0.0577644	51118000	3	0.0331701	12.3511	0.0489214	16.3746	1.47486	0.0359247
Q9CR70	Q9CR70	EKC/KEOPS complex subunit Lage3	Lage3	1	2	2	2	22.3	15.824	0	21.413	0.298885	0.317393	0.326088	0.352546	0.34364	0.372628	210860000	4	0.314122	4.42297	0.356272	4.16789	1.13418	0.0359334
Q05A62	Q05A62	Dynein light chain 1, axonemal	Dnal1	1	2	2	2	10.5	21.465	0.00034159	2.7066	0.149397	0.154119	0.150955	0.157568	0.159483	0.161805	42241000	2	0.15149	1.58808	0.159619	1.32957	1.05366	0.0359373
Q8BYP3	Q8BYP3	Rho-related GTP-binding protein RhoF	Rhof	1	3	3	3	8.5	23.577	0.00099917	2.3006	4.46134	4.30107	2.78425	2.12433	1.95831	1.58947	571590000	3	3.84889	24.0454	1.89071	14.4796	0.491234	0.0359599
P35276;P62823	P35276	Ras-related protein Rab-3D	Rab3d	2	4	4	4	19.6	24.416	0	9.1322	1.03728	1.05181	1.03025	1.19211	1.35487	1.33407	309650000	7	1.03978	1.05748	1.29368	6.84689	1.24419	0.0360188
Q9CQE7	Q9CQE7	Endoplasmic reticulum-Golgi intermediate compartment protein 3	Ergic3	1	7	7	7	24.8	43.208	0	17.826	1.86059	1.89718	1.83425	1.92567	1.94972	1.9341	771410000	11	1.86401	1.69564	1.9365	0.630036	1.03889	0.0360741
Q9CYU6	Q9CYU6	Diphthine methyltransferase	Dph7	1	1	1	1	3.4	53.201	0.0046267	1.7297	0.0415123	0.037313	0.0421685	0.0371953	0.0349016	0.0372321	29626000	1	0.0403313	6.53192	0.036443	3.66325	0.903591	0.0361256
P97480	P97480	Eyes absent homolog 3	Eya3	1	1	1	1	3.9	55.973	0	5.3807	0.0181145	0.0198491	0.0215556	0.0208522	0.0232157	0.0231926	3400700	2	0.0198397	8.67242	0.0224202	6.05691	1.13006	0.0362956
Q9CPS7	Q9CPS7	RNA-binding protein PNO1	Pno1	1	2	2	2	8.9	27.453	0	4.0965	0.274328	0.287733	0.281235	0.299612	0.301774	0.296479	124420000	2	0.281099	2.38472	0.299288	0.889496	1.06471	0.036313
P0CG14	P0CG14	Chromosome transmission fidelity protein 8 homolog isoform 2	Chtf8	1	3	3	3	9.9	52.244	0	26.318	0.3926	0.386784	0.382193	0.380873	0.364841	0.358373	92792000	7	0.387192	1.34696	0.368029	3.14757	0.950507	0.0363642
O88342	O88342	WD repeat-containing protein 1	Wdr1	1	31	31	31	54.1	66.406	0	248.95	39.5736	39.8617	39.7549	40.9886	41.1899	40.455	26608000000	148	39.7301	0.366568	40.8778	0.929014	1.02889	0.0364184
Q9DCL8	Q9DCL8	Protein phosphatase inhibitor 2	Ppp1r2	1	2	2	2	17.5	23.119	0	37.6	0.909292	0.84272	0.797612	0.809327	0.757773	0.749101	227780000	8	0.849874	6.61069	0.772067	4.21702	0.908448	0.0364529
Q3U0V2	Q3U0V2	Tumor necrosis factor receptor type 1-associated DEATH domain protein	Tradd	1	5	5	5	25.2	34.577	0	50.161	0.682993	0.672667	0.696199	0.728177	0.72428	0.721286	279350000	12	0.683953	1.72457	0.724581	0.476835	1.0594	0.0365576
P97471	P97471	Mothers against decapentaplegic homolog 4	Smad4	1	5	5	5	11.4	60.341	0	14.508	0.936283	0.873366	0.881114	0.880781	0.84622	0.838832	226280000	10	0.896921	3.82508	0.855278	2.61822	0.95357	0.0365863
Q9Z2X1	Q9Z2X1	Heterogeneous nuclear ribonucleoprotein F;Heterogeneous nuclear ribonucleoprotein F, N-terminally processed	Hnrnpf	1	18	16	16	54.2	45.729	0	139.11	31.642	34.3816	32.886	33.6189	35.7165	33.8979	26143000000	153	32.9699	4.16055	34.4111	3.31014	1.04371	0.0366117
O88696	O88696	ATP-dependent Clp protease proteolytic subunit, mitochondrial	Clpp	1	8	8	8	37.1	29.8	0	31.31	1.69048	1.70959	1.75626	1.86461	1.99158	1.90914	1067800000	26	1.71878	1.96864	1.92178	3.35221	1.11811	0.0366458
Q3UNZ8	Q3UNZ8	Quinone oxidoreductase-like protein 2		1	5	5	5	27.1	37.808	0	51.642	0.552053	0.573771	0.563597	0.524376	0.551308	0.520793	265490000	9	0.56314	1.92959	0.532159	3.13436	0.944984	0.0366468
Q32NY4	Q32NY4	Metal transporter CNNM3	Cnnm3	1	4	4	4	6.3	76.278	0	6.5514	0.235381	0.242939	0.255558	0.216896	0.220788	0.220723	61040000	5	0.244626	4.16708	0.219469	1.01544	0.89716	0.0366481
Q8BGS2	Q8BGS2	BolA-like protein 2	Bola2	1	5	5	5	75.6	10.214	0	25.494	1.46229	1.36118	1.4468	1.5788	1.5694	1.57052	888180000	9	1.42342	3.82567	1.57291	0.326387	1.10502	0.0366687
Q99K74	Q99K74	Mediator of RNA polymerase II transcription subunit 24	Med24	1	6	6	6	9.2	109.98	0	29.354	0.288577	0.288715	0.308002	0.320415	0.344667	0.340607	149730000	11	0.295098	3.78695	0.33523	3.87477	1.136	0.0367473
Q8VCA8	Q8VCA8	Secernin-2	Scrn2	1	11	11	11	46.8	46.6	0	110.24	1.45559	1.54127	1.59347	1.70445	1.81636	1.72764	874280000	17	1.53011	4.54957	1.74948	3.37634	1.14337	0.0367716
Q9R099	Q9R099	Transducin beta-like protein 2	Tbl2	1	8	8	8	22.2	49.583	0	25.854	1.87217	1.78214	1.75931	1.7351	1.71549	1.65333	673420000	15	1.80454	3.30688	1.70131	2.50918	0.942792	0.0368126
Q8BJH1	Q8BJH1	Zinc finger C2HC domain-containing protein 1A	Zc2hc1a	1	7	7	7	25	35.152	0	29.182	0.989321	0.966908	0.953051	0.934361	0.854417	0.850003	386740000	14	0.96976	1.88734	0.879594	5.39805	0.907022	0.0368818
P70196	P70196	TNF receptor-associated factor 6	Traf6	1	3	3	3	5.8	60.069	0	5.7799	0.388238	0.385393	0.416963	0.455675	0.473834	0.460053	155960000	5	0.396865	4.40046	0.463187	2.04589	1.16712	0.0368889
P61759	P61759	Prefoldin subunit 3	Vbp1	1	9	9	9	44.9	22.435	0	23.962	4.12562	4.14556	4.15051	4.34884	4.44572	4.29769	1013900000	21	4.14056	0.318233	4.36408	1.72276	1.05398	0.0368907
Q9D684	Q9D684	Ras and Rab interactor 2	Rin2	1	3	3	3	5.6	101.56	0	8.4787	0.086374	0.0883737	0.0854059	0.0907119	0.0948152	0.0886954	46887000	5	0.0867179	1.74526	0.0914075	3.41181	1.05408	0.0369059
Q8VEE0	Q8VEE0	Ribulose-phosphate 3-epimerase	Rpe	1	2	2	2	12.7	24.945	0	34.426	1.12684	1.07681	1.02574	0.953303	0.993103	0.878949	623810000	11	1.07646	4.69614	0.941785	6.15237	0.874889	0.0369481
Q5XJY5	Q5XJY5	Coatomer subunit delta	Arcn1	1	32	32	32	59.1	57.229	0	264.03	27.7579	28.4196	27.9582	30.6087	30.541	29.3535	18750000000	115	28.0452	1.20996	30.1677	2.34015	1.07568	0.0370262
Q99LP6	Q99LP6	GrpE protein homolog 1, mitochondrial	Grpel1	1	11	11	11	56.2	24.307	0	39.398	3.82335	3.83926	3.87354	4.3472	4.70573	4.34861	2267100000	34	3.84538	0.666937	4.46718	4.62459	1.1617	0.0370539
Q9D0M3	Q9D0M3	Cytochrome c1, heme protein, mitochondrial	Cyc1	1	11	11	11	44	35.327	0	103.69	9.18	9.37358	8.64497	8.41376	8.57237	8.24902	7205400000	51	9.06618	4.16275	8.41172	1.92214	0.927813	0.0370758
Q9D0M1	Q9D0M1	Phosphoribosyl pyrophosphate synthase-associated protein 1	Prpsap1	1	10	9	9	42.4	39.431	0	55.654	1.19678	1.24311	1.32384	1.3049	1.44195	1.44492	725510000	23	1.25458	5.12528	1.39726	5.72538	1.11373	0.0372351
Q6GV12	Q6GV12	3-ketodihydrosphingosine reductase	Kdsr	1	4	4	4	12.3	35.955	0	12.612	3.40023	3.51341	3.28343	3.07213	3.00302	3.01689	1039500000	12	3.39902	3.38315	3.03068	1.20637	0.891634	0.0373107
Q9CYV5	Q9CYV5	Transmembrane protein 135	Tmem135	1	2	2	2	4.6	52.363	0	5.1689	0.193884	0.202432	0.200864	0.217496	0.234744	0.247855	80379000	2	0.19906	2.28599	0.233365	6.52482	1.17233	0.0373489
O08788	O08788	Dynactin subunit 1	Dctn1	1	42	42	42	39.3	141.67	0	323.31	12.7347	13.1296	13.2906	14.0413	14.3151	13.9232	5861400000	121	13.0516	2.19177	14.0932	1.42616	1.0798	0.0374507
P11688	P11688	Integrin alpha-5;Integrin alpha-5 heavy chain;Integrin alpha-5 light chain	Itga5	1	9	9	9	10	115.04	0	23.006	0.890299	0.869868	0.883243	0.873303	0.858868	0.874426	185670000	15	0.881137	1.1777	0.868866	0.998594	0.986074	0.0374876
P40237	P40237	CD82 antigen	Cd82	1	1	1	1	3.4	29.628	0.0022981	2.0622	0.319383	0.285457	0.235672	0.22529	0.202948	0.190434	58124000	5	0.280171	15.0284	0.206224	8.56219	0.736067	0.0375062
Q62073	Q62073	Mitogen-activated protein kinase kinase kinase 7	Map3k7	1	4	4	4	8.3	64.227	0	9.1581	0.504807	0.523017	0.544434	0.58642	0.608906	0.586554	199930000	5	0.524086	3.78464	0.59396	2.17927	1.13333	0.0375302
Q9JI13	Q9JI13	Something about silencing protein 10	Utp3	1	1	1	1	3.2	53.398	0	9.1432	0.137481	0.135128	0.149544	0.154342	0.159099	0.161439	67734000	4	0.140718	5.49597	0.158293	2.28468	1.1249	0.0375313
Q64430	Q64430	Copper-transporting ATPase 1	Atp7a	1	8	8	7	6.6	161.96	0	23.701	1.14962	1.08756	1.10444	1.02209	1.024	0.978223	229130000	9	1.11387	2.88075	1.0081	2.56849	0.905043	0.0375959
O88738;REV__Q5NCS9;REV__O88738	O88738	Baculoviral IAP repeat-containing protein 6	Birc6	3	44	44	44	14.3	532.16	0	253.1	5.74119	5.52567	5.8656	6.52203	7.08459	6.93562	1973800000	80	5.71082	3.01162	6.84741	4.25659	1.19902	0.0376702
Q8CJ61	Q8CJ61	CKLF-like MARVEL transmembrane domain-containing protein 4	Cmtm4	1	4	4	4	15.9	22.921	0	9.5597	0.71097	0.760813	0.738325	0.665845	0.725911	0.669998	180400000	7	0.736703	3.38819	0.687251	4.88093	0.932875	0.0377359
A2AIV2;REV__Q8BI55	A2AIV2	Protein virilizer homolog	Kiaa1429	2	14	14	14	10.8	201.44	0	46.628	0.992159	0.991063	1.01326	1.01403	1.03678	1.05271	278210000	24	0.998826	1.25235	1.03451	1.87915	1.03572	0.0377489
Q5DW34	Q5DW34	Histone-lysine N-methyltransferase EHMT1	Ehmt1	1	8	8	8	7.7	142	0	11.476	1.09682	1.19269	1.2183	1.26891	1.31045	1.3044	220160000	10	1.16927	5.4767	1.29459	1.73362	1.10718	0.0378738
Q8K0G5	Q8K0G5	Protein TSSC1	Tssc1	1	3	3	3	9.8	43.126	0	7.5708	0.226338	0.205994	0.223523	0.206282	0.196373	0.205649	51813000	3	0.218618	5.04203	0.202768	2.73581	0.927499	0.037916
P38647	P38647	Stress-70 protein, mitochondrial	Hspa9	1	47	46	46	60.4	73.46	0	323.31	32.0683	32.9011	35.0458	35.9145	40.1547	39.5518	25612000000	195	33.3384	4.60779	38.5403	5.95196	1.15603	0.0379536
Q8BGB7	Q8BGB7	Enolase-phosphatase E1	Enoph1	1	6	6	6	34.2	28.6	0	12.6	1.0833	1.12579	1.12398	1.15961	1.24923	1.18966	431970000	15	1.11102	2.1625	1.1995	3.80287	1.07964	0.037969
Q6R0H7;P63094;Q8CGK7	Q6R0H7;P63094	Guanine nucleotide-binding protein G(s) subunit alpha isoforms XLas;Guanine nucleotide-binding protein G(s) subunit alpha isoforms short	Gnas	3	12	11	11	12.4	121.5	0	47.809	4.52045	4.5599	4.46694	4.83369	5.21737	5.00079	1714600000	27	4.51577	1.03318	5.01729	3.83416	1.11106	0.0380144
P80316	P80316	T-complex protein 1 subunit epsilon	Cct5	1	39	39	39	80.8	59.623	0	323.31	37.1353	40.2761	39.223	43.9897	43.6058	45.6706	24272000000	172	38.8781	4.11169	44.422	2.47222	1.1426	0.0380429
Q99J08	Q99J08	SEC14-like protein 2	Sec14l2	1	13	13	13	41.4	46.3	0	53.355	8.51643	9.09198	8.42786	7.1244	8.31236	7.61946	4205500000	38	8.67876	4.15487	7.68541	7.76437	0.885542	0.0380525
P41216	P41216	Long-chain-fatty-acid--CoA ligase 1	Acsl1	1	23	22	21	41.1	77.951	0	100.55	5.04847	5.45106	5.19717	4.53169	5.183	4.64304	1694700000	43	5.23223	3.89075	4.78591	7.27899	0.914698	0.0381626
Q91ZA3	Q91ZA3	Propionyl-CoA carboxylase alpha chain, mitochondrial	Pcca	1	28	28	28	49	79.921	0	149.33	12.1676	12.0551	11.6068	10.9498	11.1037	11.0255	3269000000	60	11.9432	2.48419	11.0263	0.698123	0.923235	0.0382233
Q8C0D7	Q8C0D7	Inhibitor of growth protein 4	Ing4	1	3	3	3	14.5	28.528	0	4.8865	0.296095	0.314223	0.305956	0.303889	0.320812	0.309658	69666000	4	0.305425	2.9715	0.311453	2.76219	1.01974	0.0382355
Q5SQX6	Q5SQX6	Cytoplasmic FMR1-interacting protein 2	Cyfip2	1	17	2	2	15.5	145.66	0	6.5055	0.0383084	0.041961	0.0397077	0.0441418	0.0487099	0.0506818	15694000	2	0.0399924	4.60812	0.0478445	7.0119	1.19634	0.0383315
Q8K4Q0	Q8K4Q0	Regulatory-associated protein of mTOR	Rptor	1	4	4	4	3.4	149.47	0	10.786	0.421822	0.410223	0.430286	0.476138	0.493048	0.472445	187300000	7	0.420777	2.3938	0.480544	2.28603	1.14204	0.0383376
Q8BWF0	Q8BWF0	Succinate-semialdehyde dehydrogenase, mitochondrial	Aldh5a1	1	12	12	12	30	55.968	0	52.236	3.1508	3.39689	3.2112	2.93941	3.09164	2.77958	1106300000	24	3.25296	3.94257	2.93688	5.31327	0.902833	0.0384153
Q9JMG3	Q9JMG3	Transmembrane and ubiquitin-like domain-containing protein 1	Tmub1	1	1	1	1	4.5	26.316	0.0013276	2.2414	0.091863	0.095148	0.0994009	0.0843472	0.087275	0.0858778	19992000	3	0.0954706	3.95856	0.0858333	1.70609	0.899055	0.0384241
P17665	P17665	Cytochrome c oxidase subunit 7C, mitochondrial	Cox7c	1	2	2	2	28.6	7.3325	0	8.4289	3.95461	4.00434	3.76143	3.60144	3.52044	3.52724	2095100000	11	3.90679	3.28448	3.5497	1.26578	0.908598	0.0384441
Q9D5Y1	Q9D5Y1	Coiled-coil domain-containing protein 39	Ccdc39	1	1	1	1	1.2	110.07	0.0065872	1.5114	0.350083	0.361209	0.323191	0.309198	0.310984	0.299414	19634000	2	0.344827	5.66847	0.306532	2.03195	0.888943	0.0385435
Q8C4V1	Q8C4V1	Rho GTPase-activating protein 24	Arhgap24	1	4	4	4	6.8	84.099	0.00036095	3.4805	0.384238	0.395481	0.422479	0.424284	0.430884	0.488546	55974000	5	0.400733	4.90444	0.447904	7.89255	1.11771	0.0385692
Q9D967	Q9D967	Magnesium-dependent phosphatase 1	Mdp1	1	7	7	7	49.4	18.582	0	39.219	2.35716	2.32721	2.32127	2.42741	2.44021	2.38059	1347300000	21	2.33521	0.823736	2.41607	1.29905	1.03462	0.0386796
Q9D0K1	Q9D0K1	Peroxisomal membrane protein PEX13	Pex13	1	1	1	1	5.9	44.609	0	8.1344	0.0459138	0.0496206	0.0487861	0.0523554	0.0606923	0.0549151	24792000	8	0.0481068	4.0421	0.0559876	7.62791	1.16382	0.0387436
P70404	P70404	Isocitrate dehydrogenase [NAD] subunit gamma 1, mitochondrial	Idh3g	1	11	11	11	36.6	42.785	0	73.085	5.31445	5.31195	5.26564	4.96723	5.1332	4.8927	2254000000	27	5.29734	0.518834	4.99771	2.4634	0.943437	0.0389123
P53995	P53995	Anaphase-promoting complex subunit 1	Anapc1	1	22	22	22	15.1	215.99	0	77.967	3.41698	3.59944	3.51899	3.60148	3.70923	3.61887	839710000	34	3.5118	2.60396	3.64319	1.58782	1.03741	0.0389278
P18654;Q7TPS0	P18654	Ribosomal protein S6 kinase alpha-3	Rps6ka3	2	24	24	17	38	83.693	0	121.55	10.121	10.309	10.0996	10.6153	11.2293	11.1449	4479600000	70	10.1765	1.13231	10.9965	3.02663	1.08058	0.0389684
P63260	P63260	Actin, cytoplasmic 2;Actin, cytoplasmic 2, N-terminally processed	Actg1	1	35	35	1	84	41.792	0	323.31	1359.56	1426.82	1492.35	1506.48	1602.32	1574.91	1879200000000	1825	1426.24	4.65522	1561.24	3.16155	1.09465	0.0390412
Q80UW2	Q80UW2	F-box only protein 2	Fbxo2	1	3	3	3	13.1	33.676	0	13.625	0.332237	0.309822	0.329132	0.43168	0.514554	0.528165	103420000	7	0.32373	3.75138	0.491466	10.6258	1.51814	0.0391172
P55065	P55065	Phospholipid transfer protein	Pltp	1	3	3	3	9.3	54.452	0	9.4637	0.0533888	0.0515007	0.0503225	0.0480657	0.0424181	0.045354	26012000	3	0.0517373	2.98962	0.0452793	6.23811	0.875176	0.0391206
Q9JL56	Q9JL56	Glycerophosphodiester phosphodiesterase 1	Gde1	1	7	7	7	21.1	37.629	0	15.255	4.48223	4.59911	4.57925	4.17463	4.04574	3.92492	1287400000	16	4.55353	1.37347	4.04843	3.08451	0.889075	0.0391291
Q9D009	Q9D009	Putative lipoyltransferase 2, mitochondrial	Lipt2	1	3	3	3	17.3	24.955	0	6.3822	0.377453	0.376254	0.355761	0.326476	0.335183	0.331788	156020000	3	0.369823	3.29692	0.331149	1.32528	0.895426	0.0391656
Q91YN9	Q91YN9	BAG family molecular chaperone regulator 2	Bag2	1	5	5	5	31.9	23.473	0	11.215	0.404327	0.404123	0.47926	0.569368	0.638874	0.593338	136000000	6	0.429237	10.0928	0.600527	5.87915	1.39906	0.0392536
Q8CHY3	Q8CHY3	Dymeclin	Dym	1	6	6	6	8.5	75.847	0	25.478	0.870045	0.843057	0.850009	1.00138	1.10658	1.12082	194690000	9	0.85437	1.6401	1.07626	6.06189	1.25971	0.0392885
Q3UJU9	Q3UJU9	Regulator of microtubule dynamics protein 3	Rmdn3	1	8	8	8	20.9	52.028	0	39.778	1.77311	1.79222	1.72945	1.81391	1.86669	1.81633	632760000	21	1.76493	1.82289	1.83231	1.62629	1.03818	0.0392953
Q6ZQI3	Q6ZQI3	Malectin	Mlec	1	11	11	11	40.2	32.342	0	37.261	7.73623	8.28134	7.99491	8.67591	8.75482	8.60768	3485100000	34	8.00416	3.40666	8.67947	0.848404	1.08437	0.0394028
P61358	P61358	60S ribosomal protein L27	Rpl27	1	13	13	13	61	15.798	0	141	22.5766	24.4111	25.0819	24.9089	25.5708	27.4783	16197000000	55	24.0232	5.39854	25.986	5.13393	1.0817	0.0394735
Q9JK30	Q9JK30	Origin recognition complex subunit 3	Orc3	1	1	1	1	1.1	82.341	0.0073415	1.4479	0.0329214	0.0243668	0.0248035	0.0199458	0.014349	0.0186934	4339000	1	0.0273639	17.6068	0.0176627	16.6299	0.645475	0.0395298
P21619	P21619	Lamin-B2	Lmnb2	1	32	25	25	59.6	67.317	0	237.62	8.99795	9.22772	8.92428	8.83082	8.90113	8.57285	3464700000	81	9.04999	1.74883	8.76827	1.97129	0.968871	0.0395324
Q91VW3	Q91VW3	SH3 domain-binding glutamic acid-rich-like protein 3	Sh3bgrl3	1	3	3	3	38.7	10.477	0	33.552	3.0582	3.09181	3.05818	3.47008	3.73074	3.38147	3984300000	9	3.0694	0.632454	3.52743	5.14705	1.14922	0.0396248
Q9CPV4	Q9CPV4	Glyoxalase domain-containing protein 4	Glod4	1	17	17	17	61.7	33.316	0	156.55	10.7585	11.3755	11.168	11.7559	11.8692	11.8351	8095600000	65	11.1007	2.82822	11.8201	0.491621	1.06481	0.0396823
Q9Z2A9	Q9Z2A9	Gamma-glutamyltransferase 5;Gamma-glutamyltransferase 5 heavy chain;Gamma-glutamyltransferase 5 light chain	Ggt5	1	1	1	1	3.3	61.673	0	6.3723	0.0262921	0.0262035	0.0279703	0.0277337	0.0288628	0.0295285	9883300	1	0.026822	3.71136	0.0287083	3.16038	1.07033	0.0397778
Q9QXX4	Q9QXX4	Calcium-binding mitochondrial carrier protein Aralar2	Slc25a13	1	17	17	14	37.4	74.466	0	83.746	4.26708	4.36936	4.23731	3.72216	4.10709	3.70928	1983600000	27	4.29125	1.61405	3.84617	5.87726	0.896283	0.0397867
Q9CQZ1	Q9CQZ1	Heat shock factor-binding protein 1	Hsbp1	1	4	4	4	73.7	8.6107	0	41.212	1.20908	1.36093	1.40334	1.60337	1.67146	1.5878	817720000	19	1.32445	7.71174	1.62088	2.74515	1.22381	0.039811
Q8R3I3	Q8R3I3	Conserved oligomeric Golgi complex subunit 6	Cog6	1	5	5	5	9.7	73.039	0	11.277	0.854638	0.893559	0.86028	0.886246	0.916334	0.875376	146870000	7	0.869492	2.41891	0.892652	2.3769	1.02664	0.0399052
O35640	O35640	Annexin A8	Anxa8	1	12	12	12	39.4	36.724	0	43.181	3.20368	2.77831	2.96411	2.39338	2.40152	2.29131	926600000	32	2.98203	7.15123	2.36207	2.60006	0.7921	0.0400233
Q8VBV3	Q8VBV3	Exosome complex component RRP4	Exosc2	1	1	1	1	6.1	32.631	0	9.0969	0.0163524	0.0173299	0.0166015	0.0193804	0.0189485	0.0183976	31219000	1	0.0167612	3.03071	0.0189088	2.6051	1.12813	0.0400471
Q69ZR2	Q69ZR2	E3 ubiquitin-protein ligase HECTD1	Hectd1	1	27	27	27	13.5	290.08	0	144.95	2.90878	2.84681	2.8969	3.16146	3.37937	3.28609	1087000000	41	2.88416	1.14034	3.27564	3.33771	1.13573	0.0400609
Q3TIR1	Q3TIR1	Trafficking protein particle complex subunit 13	Trappc13	1	4	4	4	11.3	46.476	0	4.5402	1.03803	1.10526	1.0533	1.20608	1.18388	1.18319	226660000	4	1.06553	3.30798	1.19105	1.09321	1.1178	0.0400663
Q99M08	Q99M08	Uncharacterized protein C4orf3 homolog		1	1	1	1	21.5	7.4043	0	15.1	0.0786941	0.0641851	0.0693318	0.0670858	0.0572505	0.0631646	43038000	1	0.070737	10.3989	0.0625003	7.92183	0.883558	0.0400695
Q9CXN7;Q9DCG6	Q9CXN7;Q9DCG6	Phenazine biosynthesis-like domain-containing protein 2;Phenazine biosynthesis-like domain-containing protein 1	Pbld2;Pbld1	2	2	2	2	9	31.983	0	5.5283	0.572898	0.60817	0.584348	0.537114	0.581187	0.53002	129760000	3	0.588472	3.05774	0.54944	5.04539	0.933673	0.0400862
Q3UHH1	Q3UHH1	Zinc finger SWIM domain-containing protein 8	Zswim8	1	10	10	10	7.4	197.06	0	38.604	0.756797	0.779867	0.856731	0.925937	1.01558	0.969223	252670000	15	0.797798	6.55862	0.970246	4.62041	1.21615	0.0400921
P68368	P68368	Tubulin alpha-4A chain	Tuba4a	1	25	4	4	60.3	49.924	0	52.376	4.22177	4.21398	4.1822	5.66615	7.12337	6.09801	3931300000	27	4.20598	0.498331	6.29584	11.8885	1.49688	0.0401329
P70695	P70695	Fructose-1,6-bisphosphatase isozyme 2	Fbp2	1	1	1	1	5	36.947	0	7.5983	0.0212546	0.0207036	0.0203115	0.0377097	0.0446158	0.0544854	12892000	1	0.0207566	2.28271	0.0456037	18.4884	2.19707	0.0401744
O89001	O89001	Carboxypeptidase D	Cpd	1	7	7	7	6.8	152.4	0	35.665	1.10288	1.08722	1.10035	1.04871	0.971685	0.995636	322160000	12	1.09682	0.766651	1.00534	3.92102	0.916601	0.0401765
Q8VE04;Q8BJG4;Q8BSU7	Q8VE04;Q8BJG4;Q8BSU7	MOB kinase activator 3B;MOB kinase activator 3C;MOB kinase activator 3A	Mob3b;Mob3c;Mob3a	3	2	2	2	7.9	25.518	0.00035417	3.2123	0.291863	0.284635	0.275862	0.304834	0.312342	0.300843	67297000	3	0.28412	2.82033	0.306006	1.90781	1.07703	0.0402135
Q80Y55	Q80Y55	BSD domain-containing protein 1	Bsdc1	1	3	3	3	9.4	46.952	0	8.0446	0.13466	0.123889	0.12929	0.164146	0.179609	0.162656	107440000	6	0.12928	4.16567	0.168804	5.56118	1.30572	0.0402201
Q9CWF6	Q9CWF6	Bardet-Biedl syndrome 2 protein homolog	Bbs2	1	3	3	3	3.5	79.931	0	4.4219	0.397194	0.345903	0.309029	0.314523	0.294185	0.266796	71334000	5	0.350709	12.6256	0.291835	8.20667	0.832129	0.0404209
Q62448	Q62448	Eukaryotic translation initiation factor 4 gamma 2	Eif4g2	1	28	28	28	36.6	102.1	0	123.6	7.8702	8.04359	8.28675	8.59538	8.84076	8.65969	2678700000	67	8.06685	2.59387	8.69861	1.4627	1.07832	0.0404483
P21995	P21995	Embigin	Emb	1	4	4	4	11.8	37.064	0	13.401	1.61049	1.68772	1.48642	1.39488	1.28802	1.25339	720480000	9	1.59488	6.3674	1.3121	5.62143	0.822695	0.0404607
Q8CGB6;Q8BZ33	Q8CGB6	Tensin-2	Tns2	2	9	6	6	7.1	152.01	0	5.2147	0.864174	0.850519	0.850009	0.794371	0.81687	0.801701	238720000	6	0.854901	0.939855	0.804314	1.42666	0.940827	0.0404755
P70202	P70202	Latexin	Lxn	1	4	4	4	20.3	25.492	0	24.219	1.79332	1.75171	1.73071	1.66361	1.5081	1.45103	1475900000	13	1.75858	1.81227	1.54091	7.14	0.876225	0.0405015
Q8CII2	Q8CII2	Cell division cycle protein 123 homolog	Cdc123	1	2	2	2	6.2	38.816	0	4.788	0.0364201	0.0348225	0.0371613	0.0439774	0.048441	0.0448506	16657000	2	0.0361347	3.30778	0.0457564	5.17009	1.26627	0.0405478
Q8BV13	Q8BV13	COP9 signalosome complex subunit 7b	Cops7b	1	4	4	3	27.3	29.689	0	16.055	0.31811	0.319421	0.334689	0.322474	0.328123	0.340273	123890000	3	0.324073	2.84401	0.33029	2.75373	1.01918	0.0405721
Q9QYI4	Q9QYI4	DnaJ homolog subfamily B member 12	Dnajb12	1	2	2	2	5.1	41.987	0.00035984	3.4498	0.101651	0.109291	0.109768	0.129114	0.146835	0.127464	49744000	2	0.106903	4.26064	0.134471	7.98621	1.25787	0.0405851
Q3V1T4	Q3V1T4	Prolyl 3-hydroxylase 1	Lepre1	1	19	19	18	31.7	83.65	0	189.71	4.59492	4.56918	4.76129	4.93929	4.85953	4.92029	1974500000	50	4.6418	2.24656	4.90637	0.849157	1.057	0.0406595
Q9R0Q3	Q9R0Q3	Transmembrane emp24 domain-containing protein 2	Tmed2	1	6	6	6	40.3	22.705	0	15.837	1.87119	2.05712	2.25176	2.40818	2.72023	2.5577	1428900000	21	2.06002	9.23787	2.56203	6.09163	1.24369	0.0407611
Q8CCJ9	Q8CCJ9	PHD finger protein 20-like protein 1	Phf20l1	1	3	3	3	2.5	113.86	0.00034147	2.699	0.176795	0.168502	0.168015	0.169327	0.157187	0.152235	10547000	3	0.171104	2.88403	0.159583	5.5108	0.932668	0.0408109
Q8R3H9	Q8R3H9	Tetratricopeptide repeat protein 4	Ttc4	1	2	2	2	5.2	44.338	0.00018546	3.9569	0.681062	0.691636	0.663466	0.703975	0.74063	0.699848	75516000	3	0.678722	2.09666	0.714818	3.14049	1.05318	0.0408692
Q8BFP9	Q8BFP9	[Pyruvate dehydrogenase (acetyl-transferring)] kinase isozyme 1, mitochondrial	Pdk1	1	6	6	5	18	48.994	0	13.524	1.00694	1.06028	0.987955	0.872933	0.912941	0.919382	463550000	7	1.01839	3.68223	0.901752	2.79069	0.885468	0.0408925
P46656	P46656	Adrenodoxin, mitochondrial	Fdx1	1	5	5	5	31.9	20.123	0	10.189	1.0768	1.08334	1.06845	1.12263	1.17555	1.16574	628840000	6	1.0762	0.693461	1.15464	2.43812	1.07289	0.0409037
Q8BGT7	Q8BGT7	Survival of motor neuron-related-splicing factor 30	Smndc1	1	6	6	6	41.2	26.753	0	42.289	0.822405	0.875432	0.88007	0.957329	0.980059	0.942493	311910000	16	0.859302	3.72837	0.95996	1.97095	1.11714	0.0409595
Q9WUM5	Q9WUM5	Succinyl-CoA ligase [ADP/GDP-forming] subunit alpha, mitochondrial	Suclg1	1	10	10	10	37.6	36.154	0	71.309	12.2011	13.4782	12.7858	11.2867	12.0283	12.0545	8260400000	42	12.8217	4.98606	11.7898	3.69733	0.919519	0.0409806
P11276	P11276	Fibronectin;Anastellin	Fn1	1	24	24	24	13.6	272.53	0	113.48	6.34841	6.02141	5.87187	5.80996	5.07899	5.35809	2027900000	46	6.08056	4.00813	5.41568	6.81119	0.890655	0.0410077
Q9Z2A5	Q9Z2A5	Arginyl-tRNA--protein transferase 1	Ate1	1	7	7	7	18.6	59.146	0	33.466	1.5134	1.48643	1.52846	1.59084	1.53304	1.5688	495360000	15	1.50943	1.41099	1.56423	1.86472	1.0363	0.041096
P50637	P50637	Translocator protein	Tspo	1	1	1	1	4.1	18.841	0.0067398	1.4994	0.196812	0.18189	0.150279	0.23802	0.268792	0.211709	116810000	1	0.176327	13.4752	0.239507	11.9289	1.35831	0.0411017
P31750	P31750	RAC-alpha serine/threonine-protein kinase	Akt1	1	16	16	11	40.2	55.707	0	57.249	4.04248	4.13397	4.26487	4.39281	4.29729	4.52274	1575700000	31	4.1471	2.69527	4.40428	2.56932	1.06201	0.0413517
Q8C5N5	Q8C5N5	Programmed cell death protein 2-like	Pdcd2l	1	1	1	1	3.3	39.955	0.00034861	2.9762	0.0786311	0.0836692	0.0807131	0.0885218	0.104616	0.0955609	11647000	1	0.0810045	3.12531	0.096233	8.38407	1.188	0.0413667
P35821	P35821	Tyrosine-protein phosphatase non-receptor type 1	Ptpn1	1	11	11	10	25.9	49.593	0	22.758	2.55067	2.49237	2.48289	2.70965	2.79188	2.6581	841300000	21	2.50865	1.46313	2.71988	2.48076	1.0842	0.0414343
A2AJ15	A2AJ15	Endoplasmic reticulum mannosyl-oligosaccharide 1,2-alpha-mannosidase	Man1b1	1	8	8	8	14.3	75.149	0	19.64	0.975097	0.950215	0.956224	0.967149	0.944847	0.94489	354420000	9	0.960512	1.35169	0.952296	1.35082	0.991446	0.0414734
Q8BMJ2	Q8BMJ2	Leucine--tRNA ligase, cytoplasmic	Lars	1	36	36	36	33.4	134.19	0	168.16	8.2737	8.48369	8.51387	8.7659	8.84869	9.26166	3029400000	71	8.42375	1.55301	8.95875	2.96445	1.06351	0.0415243
Q9CZU6	Q9CZU6	Citrate synthase, mitochondrial	Cs	1	19	19	19	46.3	51.736	0	132.41	33.133	35.3427	35.2871	29.9628	33.8708	32.3493	20704000000	68	34.5876	3.643	32.061	6.14423	0.92695	0.041533
Q6P9R2	Q6P9R2	Serine/threonine-protein kinase OSR1	Oxsr1	1	14	14	11	25.8	58.213	0	52.92	3.38632	3.45325	3.40367	3.50389	3.70967	3.62868	1167600000	27	3.41441	1.0173	3.61408	2.86831	1.05848	0.0415792
P10711;Q9QVN7	P10711	Transcription elongation factor A protein 1	Tcea1	2	20	20	20	58.1	33.88	0	86.427	7.33667	7.57272	7.64879	7.81099	8.18677	7.93062	3463300000	52	7.51939	2.1644	7.97613	2.40688	1.06074	0.0416993
O88544	O88544	COP9 signalosome complex subunit 4	Cops4	1	22	22	22	65	46.284	0	118.76	12.7311	12.7721	12.6376	13.0778	13.2759	13.367	5198500000	62	12.7136	0.542172	13.2402	1.11677	1.04142	0.0417139
E9QAT4	E9QAT4		Sec16a	1	33	33	33	19.3	254.2	0	168.7	9.51139	9.67035	9.47415	9.85598	9.97422	10.0554	2431300000	58	9.55196	1.09092	9.96187	1.00666	1.04291	0.0417407
O35350	O35350	Calpain-1 catalytic subunit	Capn1	1	23	23	23	39.4	82.105	0	96.682	8.73828	8.55746	8.77356	9.46728	9.44054	10.2087	2428200000	51	8.68977	1.33413	9.70552	4.49226	1.11689	0.0417699
Q60992	Q60992	Guanine nucleotide exchange factor VAV2	Vav2	1	9	9	9	13.5	99.914	0	23.557	0.859248	0.836228	0.798614	0.770539	0.785536	0.750775	169270000	11	0.831363	3.68172	0.76895	2.26742	0.924927	0.0417785
Q9WTU6	Q9WTU6	Mitogen-activated protein kinase 9	Mapk9	1	5	5	1	11.6	48.189	0	9.9005	0.953188	1.03271	1.04102	1.15538	1.23504	1.13742	475690000	7	1.00897	4.80588	1.17595	4.41854	1.16549	0.0418732
Q9CQM9	Q9CQM9	Glutaredoxin-3	Glrx3	1	14	14	14	50.7	37.778	0	120.86	5.37119	5.49532	5.76248	5.94679	6.27283	6.12198	2751900000	36	5.543	3.60733	6.11387	2.6689	1.10299	0.0419082
Q3V009	Q3V009	Transmembrane emp24 domain-containing protein 1	Tmed1	1	4	4	4	22.5	25.262	0	15.166	0.753408	0.796265	0.820658	0.872686	0.964017	0.899166	527660000	11	0.790111	4.30886	0.911956	5.15265	1.15421	0.0420131
Q8CC12	Q8CC12	Codanin-1	Cdan1	1	2	2	2	2.8	135.88	0	5.5017	0.0521475	0.0517241	0.0554036	0.0559014	0.0535399	0.0578865	7722700	4	0.0530918	3.7921	0.0557759	3.9014	1.05056	0.0420445
Q8CFA2	Q8CFA2	Aminomethyltransferase, mitochondrial	Amt	1	10	10	10	22.6	44.008	0	19.37	5.12373	5.13574	5.01179	5.57863	6.10228	5.95735	1901400000	16	5.09042	1.34285	5.87942	4.59881	1.155	0.0420727
Q6PHN7	Q6PHN7	Transmembrane protein 164	Tmem164	1	2	2	2	7.4	33.44	0.0080608	1.3526	0.108259	0.107179	0.105104	0.0831145	0.0957627	0.084444	53259000	3	0.106847	1.5007	0.0877738	7.91866	0.821487	0.0420858
P37040	P37040	NADPH--cytochrome P450 reductase	Por	1	37	37	37	55.3	77.043	0	252.92	38.1173	40.223	36.9518	32.7149	37.0553	34.1155	18649000000	160	38.4307	4.31423	34.6286	6.39702	0.901066	0.0421009
Q9WV70	Q9WV70	Nucleolar complex protein 2 homolog	Noc2l	1	1	1	1	1.3	85.423	0.00034471	2.8084	0.0388592	0.0373872	0.0414667	0.0409056	0.0417892	0.0446449	34476000	1	0.0392377	5.2651	0.0424466	4.60432	1.08178	0.0421146
Q91YR9;REV__Q3TVC7	Q91YR9	Prostaglandin reductase 1	Ptgr1	2	13	13	13	50.2	35.56	0	85.865	12.897	13.0975	13.2806	14.5927	16.5225	15.4546	8303000000	57	13.0917	1.46552	15.5233	6.22754	1.18573	0.0421292
Q9CX30	Q9CX30	Protein YIF1B	Yif1b	1	2	2	2	11.9	33.982	0	14.511	0.117377	0.108262	0.112657	0.122063	0.115369	0.122675	219320000	2	0.112765	4.04238	0.120036	3.37629	1.06447	0.0421387
Q9WUR2;Q78JN3	Q9WUR2	Enoyl-CoA delta isomerase 2, mitochondrial	Eci2	2	13	13	13	35.8	43.267	0	57.43	6.53992	6.72119	6.45471	6.78377	7.25426	6.8619	2951100000	35	6.57194	2.07083	6.96664	3.61907	1.06006	0.0421676
Q3UD01	Q3UD01	Putative ataxin-7-like protein 3B	Atxn7l3b	1	2	2	2	30.9	10.731	0	9.1257	1.23721	1.24905	1.2552	1.44916	1.36743	1.37134	310210000	9	1.24716	0.733148	1.39598	3.30248	1.11933	0.0421769
O88630	O88630	Golgi SNAP receptor complex member 1	Gosr1	1	5	5	5	23.6	28.489	0	26.786	0.769052	0.74277	0.752688	0.834638	0.886543	0.864024	367360000	10	0.754837	1.75825	0.861735	3.02046	1.14162	0.0421838
Q921H9	Q921H9	Cytochrome c oxidase assembly factor 7	Coa7	1	4	4	4	17.7	25.617	0	11.525	1.27914	1.16116	1.15884	1.05146	1.04722	1.0168	322890000	10	1.19971	5.73427	1.0385	1.82056	0.86562	0.042186
P67778	P67778	Prohibitin	Phb	1	16	16	16	78.3	29.82	0	200.16	15.158	15.6155	15.1143	14.0516	15.1105	14.129	11468000000	66	15.2959	1.81481	14.4304	4.09059	0.943413	0.0421946
Q61584	Q61584	Fragile X mental retardation syndrome-related protein 1	Fxr1	1	17	17	15	32.2	76.221	0	90.851	10.6383	10.7773	10.8653	11.4798	11.9243	11.395	3926500000	44	10.7603	1.06338	11.5997	2.45065	1.07801	0.0422239
Q7TPS5	Q7TPS5	C2 domain-containing protein 5	C2cd5	1	3	3	3	4	111.66	0	9.0002	0.0456774	0.0453124	0.0464689	0.0495655	0.0518432	0.0498496	12146000	3	0.0458195	1.29035	0.0504194	2.4617	1.10039	0.0422333
Q8K4L4	Q8K4L4	Protein POF1B	Pof1b	1	4	4	4	7.7	67.784	0	6.5939	0.606273	0.55008	0.552324	0.500586	0.501686	0.47231	61259000	5	0.569559	5.58589	0.491527	3.38777	0.862995	0.0422485
Q8R059	Q8R059	UDP-glucose 4-epimerase	Gale	1	12	12	12	44.4	38.224	0	45.307	2.24352	2.09953	2.11482	1.93175	1.79856	1.96925	1128700000	19	2.15262	3.67412	1.89985	4.72158	0.882576	0.0422763
Q91VD9	Q91VD9	NADH-ubiquinone oxidoreductase 75 kDa subunit, mitochondrial	Ndufs1	1	28	28	28	53	79.776	0	239.85	15.4646	15.5299	15.1715	14.951	15.1815	14.9273	9374100000	107	15.3887	1.24039	15.0199	0.934738	0.976039	0.0423785
Q9DBL7	Q9DBL7	Bifunctional coenzyme A synthase;Phosphopantetheine adenylyltransferase;Dephospho-CoA kinase	Coasy	1	9	9	9	27.5	62.022	0	90.484	1.98183	1.93226	1.88481	2.13987	2.26292	2.10633	846020000	26	1.93297	2.50996	2.1697	3.79997	1.12247	0.0424758
Q9CXE7	Q9CXE7	Transmembrane emp24 domain-containing protein 5	Tmed5	1	3	3	3	13.1	26.172	0	10.087	2.42903	2.50468	2.61716	2.73224	3.03933	2.90464	502190000	13	2.51696	3.76107	2.89207	5.32245	1.14903	0.042498
A2ADY9;Q9DAF3	A2ADY9	Protein DDI1 homolog 2	Ddi2	2	13	13	13	42.4	44.59	0	117.43	4.18236	3.92277	3.80506	3.75881	3.54996	3.61285	1804200000	46	3.97007	4.86249	3.64054	2.94297	0.916998	0.0425132
P83741;Q3UH66;Q80UE6	P83741	Serine/threonine-protein kinase WNK1	Wnk1	3	20	20	16	9.7	250.93	0	56.759	6.42683	6.41978	6.69102	6.63626	6.7576	7.14728	1766400000	34	6.51254	2.374	6.84705	3.89943	1.05136	0.0425231
Q61334	Q61334	B-cell receptor-associated protein 29	Bcap29	1	3	3	3	10.4	27.964	0.00018396	3.8063	0.613563	0.657786	0.693067	0.764828	0.820704	0.767825	141660000	3	0.654805	6.08362	0.784452	4.00667	1.19799	0.042599
P62830	P62830	60S ribosomal protein L23	Rpl23	1	9	9	9	58.6	14.865	0	58.065	39.362	42.042	40.8567	41.4052	43.6415	41.7824	18438000000	45	40.7536	3.29528	42.2764	2.83171	1.03737	0.0426248
Q99M28	Q99M28	RNA-binding protein with serine-rich domain 1	Rnps1	1	6	6	6	25.6	34.208	0	76.345	3.51623	3.80453	3.8912	3.97017	4.03574	4.16526	1259800000	16	3.73732	5.25264	4.05706	2.44702	1.08555	0.0426447
Q9CQZ6	Q9CQZ6	NADH dehydrogenase [ubiquinone] 1 beta subcomplex subunit 3	Ndufb3	1	4	4	4	26	11.692	0	19.012	4.14769	4.3622	4.16233	3.9873	4.26719	3.95319	1231300000	19	4.22407	2.83716	4.06923	4.23393	0.963343	0.0426988
Q8C0Q2	Q8C0Q2	Zinc fingers and homeoboxes protein 3	Zhx3	1	3	3	3	4	104.34	0	6.0788	0.0760935	0.0723168	0.0784878	0.0783975	0.076976	0.0835259	8517700	4	0.0756327	4.11352	0.0796331	4.32655	1.05289	0.0427901
P97431	P97431	Interferon regulatory factor 6	Irf6	1	1	1	1	3.6	53.11	0	6.212	0.0892032	0.0993677	0.100921	0.111043	0.144019	0.129441	31502000	3	0.0964972	6.59529	0.128167	12.8932	1.3282	0.042795
P40142	P40142	Transketolase	Tkt	1	41	41	41	72.7	67.63	0	323.31	100.307	104.186	98.1024	103.86	109.605	105.755	111460000000	315	100.865	3.0535	106.407	2.75097	1.05494	0.0428191
Q99L04	Q99L04	Dehydrogenase/reductase SDR family member 1	Dhrs1	1	16	16	16	50.8	34.005	0	106.45	10.2837	11.1593	11.0649	12.0263	11.9626	12.7193	4712300000	41	10.8359	4.43498	12.2361	3.42995	1.12921	0.0428286
Q6VN19	Q6VN19	Ran-binding protein 10	Ranbp10	1	2	2	2	3.7	67.188	0	12.416	0.376503	0.416744	0.437593	0.468249	0.510632	0.481355	134310000	3	0.41028	7.56884	0.486745	4.4581	1.18637	0.0428702
Q9CQU0	Q9CQU0	Thioredoxin domain-containing protein 12	Txndc12	1	7	7	7	44.7	19.048	0	28.112	11.9793	11.7216	11.5859	12.2387	11.8622	11.7311	8482800000	39	11.7623	1.69871	11.944	2.2064	1.01545	0.042875
Q8K337	Q8K337	Type II inositol 1,4,5-trisphosphate 5-phosphatase	Inpp5b	1	11	11	11	13.4	112.76	0	26.597	1.01166	1.02926	1.08027	0.942291	0.991032	0.995274	361190000	18	1.0404	3.42487	0.976199	3.01596	0.938296	0.0429243
Q99MR6	Q99MR6	Serrate RNA effector molecule homolog	Srrt	1	36	36	36	35.8	100.45	0	173.82	15.4165	16.131	16.0366	15.7321	16.8279	16.5704	6573000000	88	15.8614	2.44711	16.3768	3.4987	1.0325	0.0429777
P33610	P33610	DNA primase large subunit	Prim2	1	2	2	2	6.3	58.408	0	22.279	0.120092	0.10384	0.108945	0.0916692	0.0902673	0.0797178	31622000	4	0.110959	7.49017	0.0872181	7.49062	0.786037	0.0430107
P08249	P08249	Malate dehydrogenase, mitochondrial	Mdh2	1	22	22	22	68.3	35.611	0	323.31	100.122	103.958	99.0042	90.8598	99.6541	92.499	83420000000	198	101.028	2.57193	94.3376	4.95725	0.933775	0.0430116
P15208	P15208	Insulin receptor;Insulin receptor subunit alpha;Insulin receptor subunit beta	Insr	1	3	2	2	2	155.61	0.0095857	1.3157	0.483726	0.505101	0.426236	0.377693	0.405134	0.377621	80076000	2	0.471688	8.64706	0.386816	4.10113	0.820068	0.0430948
O08997	O08997	Copper transport protein ATOX1	Atox1	1	5	5	5	88.2	7.3384	0	34.893	8.7899	9.64421	8.76647	9.53303	10.9446	10.4181	10106000000	28	9.06686	5.51614	10.2986	6.92669	1.13585	0.0431526
Q8K0D2	Q8K0D2	Hyaluronan-binding protein 2;Hyaluronan-binding protein 2 50 kDa heavy chain;Hyaluronan-binding protein 2 50 kDa heavy chain alternate form;Hyaluronan-binding protein 2 27 kDa light chain;Hyaluronan-binding protein 2 27 kDa light chain alternate form	Habp2	1	1	1	1	1.6	62.356	0.0033871	1.837	3.15163	3.26005	3.07551	3.05956	3.10359	2.87162	504440000	6	3.1624	2.9327	3.01159	4.09077	0.952312	0.043195
Q9D711	Q9D711	Pirin	Pir	1	9	9	9	34.1	32.066	0	18.449	3.2183	3.34563	2.98207	4.1508	3.9105	4.22641	1019800000	21	3.182	5.79757	4.0959	4.02734	1.28721	0.0431984
Q80W54	Q80W54	CAAX prenyl protease 1 homolog	Zmpste24	1	10	10	10	21.1	54.734	0	39.809	7.17748	7.4218	7.14277	7.35942	7.82584	7.4996	1868400000	26	7.24735	2.09835	7.56162	3.16482	1.04336	0.043227
Q9CU65;Q3U2E2	Q9CU65	Zinc finger MYM-type protein 2	Zmym2	2	8	8	8	7.2	154.64	0	16.498	0.367913	0.353393	0.375396	0.349194	0.324787	0.361688	106460000	8	0.365568	3.06025	0.345223	5.43657	0.944347	0.0432998
Q9DC23	Q9DC23	DnaJ homolog subfamily C member 10	Dnajc10	1	18	18	18	24.7	90.582	0	62.594	4.89518	4.82632	4.8093	4.81931	4.66827	4.6444	1381400000	43	4.8436	0.938859	4.71066	2.0135	0.972553	0.0433069
Q9R117	Q9R117	Non-receptor tyrosine-protein kinase TYK2	Tyk2	1	3	3	3	4	133.31	0	7.1182	0.0963078	0.0918767	0.095518	0.103055	0.0949166	0.100712	26998000	3	0.0945675	2.49929	0.0995613	4.20796	1.05281	0.0433407
P21447	P21447	Multidrug resistance protein 1A	Abcb1a	1	2	2	2	1.2	140.64	0.0080683	1.3658	1.00678	1.03259	0.99284	1.16043	1.1559	1.06162	404060000	3	1.01073	1.99521	1.12598	4.95426	1.11402	0.0434154
O08915	O08915	AH receptor-interacting protein	Aip	1	12	12	12	42.1	37.605	0	43.55	4.03341	3.97011	4.07745	4.41541	4.55986	4.3611	1337900000	34	4.02699	1.33985	4.44545	2.31092	1.10391	0.0434783
Q8C052	Q8C052	Microtubule-associated protein 1S;MAP1S heavy chain;MAP1S light chain	Map1s	1	17	17	17	18.5	102.94	0	54.109	2.20754	2.21604	2.20859	2.35965	2.32933	2.27747	1275300000	33	2.21072	0.20972	2.32215	1.78964	1.0504	0.043543
Q91ZW2	Q91ZW2	GDP-fucose protein O-fucosyltransferase 1	Pofut1	1	5	5	5	15.5	44.688	0	19.776	1.27153	1.30276	1.36985	1.37742	1.41471	1.42095	298750000	9	1.31471	3.82117	1.40436	1.67619	1.06819	0.0435781
Q8BY87	Q8BY87	Ubiquitin carboxyl-terminal hydrolase 47	Usp47	1	25	25	25	24.6	157.45	0	152.45	4.81756	4.65475	4.6757	5.02804	5.10984	5.12155	2502400000	59	4.716	1.8781	5.08648	1.00155	1.07856	0.0436431
P26043	P26043	Radixin	Rdx	1	37	23	23	53.2	68.542	0	142.36	11.4308	12.1448	11.7842	12.1894	12.4875	12.4805	5726600000	78	11.7866	3.02924	12.3858	1.37342	1.05084	0.0436903
Q8BIG4	Q8BIG4	F-box only protein 28	Fbxo28	1	2	2	2	12.2	40.977	0.00033973	2.6145	0.015448	0.0192437	0.021498	0.021291	0.0247185	0.0241487	8044900	2	0.0187299	16.3244	0.0233861	7.85343	1.24859	0.0438387
Q9WTZ0	Q9WTZ0	Protein UXT	Uxt	1	2	2	2	15.3	18.187	0	5.1857	0.200977	0.203718	0.211102	0.209344	0.220413	0.221185	40534000	5	0.205266	2.55113	0.21698	3.0532	1.05707	0.0439008
Q922H1	Q922H1	Protein arginine N-methyltransferase 3	Prmt3	1	3	3	3	5.8	59.902	0	5.2063	0.162968	0.169606	0.177525	0.186617	0.182218	0.190778	64456000	3	0.170033	4.2863	0.186538	2.29477	1.09707	0.0439051
Q8R0Y6	Q8R0Y6	Cytosolic 10-formyltetrahydrofolate dehydrogenase	Aldh1l1	1	20	20	18	30.9	98.708	0	106.96	3.5292	3.24155	3.04094	2.7585	2.729	2.67828	739520000	42	3.27056	7.50392	2.72192	1.49076	0.83225	0.0440798
Q80U93	Q80U93	Nuclear pore complex protein Nup214	Nup214	1	21	21	21	14.9	212.98	0	97.82	2.72488	2.67549	2.60163	2.63063	2.63332	2.52975	1057700000	45	2.66733	2.32544	2.5979	2.27248	0.973969	0.0440926
O89110	O89110	Caspase-8;Caspase-8 subunit p18;Caspase-8 subunit p10	Casp8	1	8	8	8	17.5	55.356	0	21.089	1.54153	1.58557	1.65263	1.8045	1.82487	1.77056	468760000	12	1.59325	3.51142	1.79998	1.52416	1.12975	0.0441188
Q80X82	Q80X82	Symplekin	Sympk	1	18	18	18	20.6	142.62	0	105.53	7.57979	7.96434	7.65672	7.83647	8.12727	8.01474	1282900000	44	7.73362	2.63108	7.99283	1.8346	1.03352	0.0441244
P0C8K7	P0C8K7	Small integral membrane protein 1	Smim1	1	1	1	1	15.4	8.764	0.00034311	2.7518	0.0544448	0.0414059	0.0422813	0.0370716	0.0335222	0.0297207	1893200	2	0.046044	15.8294	0.0334382	10.9939	0.726223	0.0441257
Q64433	Q64433	10 kDa heat shock protein, mitochondrial	Hspe1	1	12	12	12	87.3	10.963	0	42.151	55.7176	59.9317	56.2595	60.9718	71.7361	65.4983	29734000000	92	57.3029	4.00095	66.0687	8.18058	1.15297	0.0441528
Q80SZ7	Q80SZ7	Guanine nucleotide-binding protein G(I)/G(S)/G(O) subunit gamma-5	Gng5	1	5	5	5	48.5	7.3184	0	11.147	11.4583	11.467	11.8452	12.2453	12.1592	13.1951	3175900000	21	11.5902	1.90582	12.5332	4.58652	1.08136	0.0442624
Q8BP47	Q8BP47	Asparagine--tRNA ligase, cytoplasmic	Nars	1	21	21	21	46	64.279	0	150.04	7.93325	8.08532	8.34353	9.75326	8.89364	9.77726	4083500000	63	8.1207	2.55415	9.47472	5.3128	1.16674	0.0442666
Q09163	Q09163	Protein delta homolog 1;Fetal antigen 1	Dlk1	1	2	2	2	5.7	41.32	0	6.9931	0.566435	0.613017	0.52051	0.460688	0.552674	0.465299	90571000	3	0.566654	8.16265	0.492887	10.5152	0.86982	0.0442667
O70209	O70209	PDZ and LIM domain protein 3	Pdlim3	1	12	12	12	56.6	34.299	0	95.306	6.70069	7.3514	8.164	8.85259	8.87116	9.14498	5049000000	54	7.40536	9.90022	8.95624	1.82789	1.20943	0.0444537
Q69ZH9	Q69ZH9	Rho GTPase-activating protein 23	Arhgap23	1	2	2	2	1.1	161.83	0.0013267	2.2353	0.140582	0.133627	0.142379	0.142895	0.136342	0.143579	36934000	2	0.138863	3.3289	0.140938	2.83491	1.01495	0.0445155
Q5SUR0	Q5SUR0	Phosphoribosylformylglycinamidine synthase	Pfas	1	28	28	28	31.1	144.63	0	215.49	10.5394	10.6795	10.262	10.0528	9.67411	9.63117	3966600000	70	10.4937	2.0251	9.78603	2.37101	0.932566	0.0445689
Q8K2B3	Q8K2B3	Succinate dehydrogenase [ubiquinone] flavoprotein subunit, mitochondrial	Sdha	1	30	30	30	56.6	72.585	0	272.53	27.8257	28.485	27.3883	26.1477	25.9599	26.2088	17058000000	129	27.8996	1.97878	26.1055	0.496825	0.935693	0.0447295
Q9DCR2	Q9DCR2	AP-3 complex subunit sigma-1	Ap3s1	1	4	4	4	22.8	21.732	0	21.747	2.29266	2.27215	2.19882	2.45892	2.34581	2.34689	642820000	12	2.25454	2.18824	2.38388	2.72638	1.05737	0.0447765
Q9WUA3	Q9WUA3	ATP-dependent 6-phosphofructokinase, platelet type	Pfkp	1	14	12	12	22.8	85.454	0	54.097	1.30798	1.27721	1.30668	1.2627	1.24306	1.28654	580610000	21	1.29729	1.34148	1.2641	1.72221	0.974415	0.0448055
Q8CGC4	Q8CGC4	Protein LSM14 homolog B	Lsm14b	1	2	2	2	5.2	42.309	0.00018342	3.7619	0.0806289	0.0869994	0.0799825	0.0746297	0.0733711	0.069026	32008000	3	0.0825369	4.69865	0.0723423	4.06413	0.876484	0.0448551
Q99020	Q99020	Heterogeneous nuclear ribonucleoprotein A/B	Hnrnpab	1	17	17	17	46.7	30.831	0	148.71	26.5722	29.6691	29.4967	29.5704	31.6541	30.8975	19611000000	139	28.5793	6.08951	30.7074	3.43501	1.07446	0.0448696
P23950	P23950	Zinc finger protein 36, C3H1 type-like 1	Zfp36l1	1	6	6	4	21.9	36.384	0	13.608	2.86075	2.4202	2.2485	2.27817	2.12657	1.90534	507780000	9	2.50982	12.5828	2.10336	8.91415	0.838053	0.044951
Q9QUJ7	Q9QUJ7	Long-chain-fatty-acid--CoA ligase 4	Acsl4	1	26	26	24	47	79.076	0	196.46	13.4636	12.7042	12.2898	16.6151	19.877	18.0891	8133300000	95	12.8192	4.6437	18.1938	8.97828	1.41925	0.0449861
Q8BHB9	Q8BHB9	Chloride intracellular channel protein 6	Clic6	1	11	9	9	25	62.885	0	35.954	2.09756	2.05177	1.82694	1.61167	1.69702	1.60937	639060000	15	1.99209	7.271	1.63935	3.04728	0.822932	0.044999
Q99JY0	Q99JY0	Trifunctional enzyme subunit beta, mitochondrial;3-ketoacyl-CoA thiolase	Hadhb	1	20	20	20	41.7	51.386	0	127.61	29.8507	32.2169	31.2728	30.4686	32.4963	31.8686	14825000000	117	31.1135	3.82842	31.6112	3.28385	1.016	0.045037
O88878	O88878	AN1-type zinc finger protein 5	Zfand5	1	3	3	3	31	23.058	0	25.645	0.21651	0.201425	0.208375	0.280456	0.320323	0.273341	146860000	4	0.20877	3.61666	0.291373	8.69062	1.39566	0.0450415
Q62392	Q62392	Pleckstrin homology-like domain family A member 1	Phlda1	1	1	1	1	2.2	45.582	0.0046156	1.705	0.150969	0.141902	0.159664	0.168772	0.178454	0.199959	19037000	1	0.150845	5.88802	0.182395	8.75161	1.20916	0.0453526
Q9JKJ9	Q9JKJ9	24-hydroxycholesterol 7-alpha-hydroxylase	Cyp39a1	1	2	2	2	4.7	53.574	0	4.4228	0.0519072	0.0502656	0.0530363	0.0391688	0.044369	0.0400199	29492000	2	0.0517364	2.693	0.0411859	6.77253	0.796073	0.0454108
P61148	P61148	Fibroblast growth factor 1	Fgf1	1	6	6	6	41.9	17.417	0	11.432	2.63173	2.72279	2.63871	2.38159	2.61349	2.43681	716170000	12	2.66441	1.90209	2.4773	4.88981	0.929773	0.0454722
O88597	O88597	Beclin-1	Becn1	1	3	3	3	9.4	51.588	0	8.7766	0.274848	0.287067	0.288174	0.303918	0.348835	0.327908	91216000	5	0.283363	2.60964	0.326887	6.87584	1.1536	0.0456107
Q9DB77	Q9DB77	Cytochrome b-c1 complex subunit 2, mitochondrial	Uqcrc2	1	24	24	24	54.3	48.234	0	279.5	36.3133	37.7506	35.44	33.9591	36.7014	33.7356	18203000000	82	36.5013	3.19644	34.7987	4.74612	0.953355	0.0456333
Q61249	Q61249	Immunoglobulin-binding protein 1	Igbp1	1	6	6	6	18.5	38.97	0	22.378	1.15462	1.12693	1.23195	1.20875	1.23037	1.28957	398330000	18	1.17117	4.64744	1.2429	3.36622	1.06125	0.0457224
Q9WTU0	Q9WTU0	Lysine-specific demethylase PHF2	Phf2	1	8	8	7	7.5	120.81	0	8.7474	1.84286	1.82813	1.81087	1.73978	1.783	1.73139	687520000	12	1.82729	0.876216	1.75139	1.58122	0.958467	0.0457807
O35604	O35604	Niemann-Pick C1 protein	Npc1	1	8	8	8	6	142.88	0	17.489	2.39495	2.47437	2.29806	2.28372	2.34502	2.2417	865430000	14	2.38913	3.69585	2.29014	2.26889	0.95857	0.0457875
Q8BIP0	Q8BIP0	Aspartate--tRNA ligase, mitochondrial	Dars2	1	3	3	3	5.5	74.101	0	5.565	0.26521	0.237843	0.218283	0.205625	0.198819	0.190602	73123000	3	0.240445	9.80333	0.198349	3.79266	0.824923	0.0458405
P28741	P28741	Kinesin-like protein KIF3A	Kif3a	1	3	3	3	5	80.169	0	5.2696	0.297183	0.295346	0.305889	0.274145	0.277329	0.295841	68737000	5	0.299473	1.88069	0.282438	4.14819	0.943119	0.0459251
Q8BH50	Q8BH50	Uncharacterized protein C18orf25 homolog		1	1	1	1	8.2	26.445	0.0022925	2.0228	0.0153948	0.018154	0.0164211	0.0212269	0.0207179	0.0207974	4633000	1	0.0166567	8.37264	0.0209141	1.30937	1.2556	0.0459328
Q66JV4;Q80YR9	Q66JV4;Q80YR9	RNA-binding protein 12B-B;RNA-binding protein 12B-A	Rbm12b2;Rbm12b1	2	3	3	3	3.7	96.449	0	5.4599	0.159094	0.13407	0.131244	0.127626	0.11811	0.113136	42677000	3	0.14147	10.8355	0.119624	6.15475	0.845583	0.0459467
P63321	P63321	Ras-related protein Ral-A	Rala	1	7	4	4	30.6	23.553	0	20.041	1.6257	1.67903	1.66386	1.56281	1.62422	1.55519	1758400000	11	1.6562	1.65922	1.58074	2.39424	0.95444	0.0460175
Q9DBU6	Q9DBU6	Serine/Arginine-related protein 53	Rsrc1	1	3	3	3	10.8	38.637	0	8.5928	0.144231	0.141105	0.146237	0.149448	0.153132	0.156315	25752000	3	0.143858	1.79777	0.152965	2.24645	1.06331	0.0460431
Q921H8;Q8VCH0	Q921H8;Q8VCH0	3-ketoacyl-CoA thiolase A, peroxisomal;3-ketoacyl-CoA thiolase B, peroxisomal	Acaa1a;Acaa1b	2	19	19	19	69.8	43.953	0	323.31	16.5813	16.2377	15.6834	17.7882	18.9282	18.3175	21496000000	126	16.1674	2.80234	18.3447	3.10993	1.13467	0.046287
Q9D024	Q9D024	Coiled-coil domain-containing protein 47	Ccdc47	1	16	16	16	43.1	55.843	0	67.493	4.07991	4.31835	4.59846	4.88095	5.36148	5.0528	2933800000	44	4.33224	5.99119	5.09841	4.77583	1.17685	0.0463039
P62245	P62245	40S ribosomal protein S15a	Rps15a	1	11	11	11	77.7	14.839	0	41.332	23.386	24.7787	25.1659	23.8874	25.1601	25.9687	12089000000	47	24.4435	3.82951	25.0054	4.19593	1.02299	0.0463382
Q9D7B6	Q9D7B6	Isobutyryl-CoA dehydrogenase, mitochondrial	Acad8	1	8	8	8	21.5	45.019	0	27.943	3.69604	3.77649	3.62658	3.47517	3.58099	3.53063	1051100000	19	3.6997	2.02787	3.52893	1.49985	0.953841	0.0463914
Q9CY45	Q9CY45	Protein-lysine N-methyltransferase N6amt2	N6amt2	1	1	1	1	9.3	24.499	0	6.8328	0.0176417	0.0230276	0.02534	0.0263018	0.0290241	0.0292273	15844000	3	0.0220031	17.9524	0.0281844	5.79589	1.28093	0.0464558
P56212;P60840	P56212;P60840	cAMP-regulated phosphoprotein 19;Alpha-endosulfine	Arpp19;Ensa	2	2	2	2	33	12.293	0	24.512	1.59595	1.72034	1.89562	1.9728	2.01454	2.05898	900410000	19	1.73731	8.666	2.01544	2.13828	1.1601	0.0464809
Q9CPQ8	Q9CPQ8	ATP synthase subunit g, mitochondrial	Atp5l	1	5	5	5	48.5	11.424	0	40.033	4.30294	4.37105	4.27781	4.00982	4.14865	3.80864	4264900000	26	4.31727	1.1174	3.98904	4.28554	0.923973	0.0465046
Q5U5Q9	Q5U5Q9	BRCA1-A complex subunit RAP80	Uimc1	1	1	1	1	1.7	81.477	0.00035638	3.3119	0.111841	0.098533	0.0896771	0.0825105	0.0854329	0.0691843	20636000	2	0.100017	11.1543	0.0790426	10.9582	0.790291	0.0465641
Q99LG2	Q99LG2	Transportin-2	Tnpo2	1	11	6	6	16.7	100.46	0	25.605	1.41166	1.5798	1.68912	1.79682	1.99299	1.87042	350330000	11	1.56019	8.9584	1.88674	5.25253	1.2093	0.0466031
Q8VC28	Q8VC28	Aldo-keto reductase family 1 member C13	Akr1c13	1	3	3	3	12.4	37.057	0	7.9664	0.975766	0.96518	0.908503	1.04119	1.10989	1.00667	366180000	12	0.949816	3.80791	1.05258	4.99176	1.1082	0.0466224
Q3U5F4	Q3U5F4	YrdC domain-containing protein, mitochondrial	Yrdc	1	2	2	2	17.9	29.454	0	5.7455	0.0677752	0.0743192	0.0702378	0.0727807	0.0819029	0.081346	29396000	2	0.0707774	4.66983	0.0786765	6.49944	1.11161	0.0466581
Q9CZM2	Q9CZM2	60S ribosomal protein L15	Rpl15	1	15	15	15	58.8	24.146	0	40.03	9.55473	9.64506	9.857	10.4727	10.2779	11.2417	4496900000	37	9.6856	1.60196	10.6641	4.77895	1.10103	0.0466788
E9Q394	E9Q394		Akap13	1	29	29	29	15.2	303.97	0	148.56	3.58204	3.56656	3.65956	3.87328	4.09766	3.9379	1333700000	57	3.60272	1.38312	3.96961	2.90961	1.10184	0.0466916
Q811L6	Q811L6	Microtubule-associated serine/threonine-protein kinase 4	Mast4	1	4	3	3	1.8	284	0	10.813	0.154141	0.155067	0.147206	0.15078	0.147646	0.142204	38012000	4	0.152138	2.82406	0.146876	2.95439	0.965415	0.0467267
Q6P9S7	Q6P9S7	Polypeptide N-acetylgalactosaminyltransferase 10	Galnt10	1	1	1	1	1.3	69.115	0.0033833	1.815	0.113748	0.102066	0.106152	0.108733	0.091867	0.100133	51875000	2	0.107322	5.52402	0.100245	8.41319	0.934055	0.0468005
Q64261	Q64261	Cyclin-dependent kinase 6	Cdk6	1	11	11	10	44.5	37.028	0	45.841	5.22579	5.14965	5.18339	4.94628	4.98645	5.04511	1775500000	22	5.18628	0.735593	4.99261	0.995601	0.962659	0.0469746
P11157;Q6PEE3	P11157;Q6PEE3	Ribonucleoside-diphosphate reductase subunit M2;Ribonucleoside-diphosphate reductase subunit M2 B	Rrm2;Rrm2b	2	2	2	2	7.4	45.095	0	4.1859	0.0971353	0.0990094	0.108248	0.112666	0.122345	0.118853	31980000	2	0.101464	5.86328	0.117955	4.15583	1.16253	0.0469833
Q9CQ80	Q9CQ80	Vacuolar protein-sorting-associated protein 25	Vps25	1	7	7	7	37.5	20.747	0	27.782	3.53034	3.6515	3.61877	3.80988	3.85338	3.74148	907850000	20	3.60021	1.74099	3.80158	1.48387	1.05593	0.0470103
Q6PDG8	Q6PDG8	Vacuolar fusion protein MON1 homolog A	Mon1a	1	1	1	1	2	62.131	0.0070356	1.4612	0.0576287	0.0535494	0.0580632	0.06347	0.0669193	0.0678185	11044000	1	0.0564138	4.41392	0.0660692	3.4744	1.17115	0.0471353
Q8BJ37	Q8BJ37	Tyrosyl-DNA phosphodiesterase 1	Tdp1	1	4	4	4	8.2	68.689	0	11.942	0.617385	0.571411	0.583304	0.533087	0.529934	0.486692	95696000	5	0.5907	4.03978	0.516571	5.01848	0.874507	0.047235
Q9D1M0	Q9D1M0	Protein SEC13 homolog	Sec13	1	11	11	11	46.3	35.565	0	73.78	5.84995	5.68207	5.70778	6.03595	5.97713	5.84564	3323500000	33	5.7466	1.57348	5.95291	1.63687	1.0359	0.0472375
Q60932	Q60932	Voltage-dependent anion-selective channel protein 1	Vdac1	1	18	18	18	71.3	32.351	0	322.03	47.9864	49.9705	47.2705	44.2486	48.1282	45.0872	25025000000	159	48.4092	2.88941	45.8213	4.45495	0.946542	0.047245
Q9Z2D8	Q9Z2D8	Methyl-CpG-binding domain protein 3	Mbd3	1	11	11	9	39.6	32.168	0	44.854	2.89195	2.97774	2.92921	3.00553	3.14312	3.00301	1295100000	21	2.93297	1.46669	3.05055	2.62818	1.04009	0.0472645
G3X982;Q3TYQ9	G3X982	Aldehyde oxidase 3	Aox3	2	10	9	8	8.9	146.9	0	34.571	0.697691	0.670264	0.63996	0.791905	0.84146	0.859275	240940000	12	0.669305	4.31454	0.83088	4.20141	1.24141	0.0472666
Q8BVG4	Q8BVG4	Dipeptidyl peptidase 9	Dpp9	1	10	10	10	15.4	98	0	42.318	2.92466	2.80478	2.74567	3.09588	3.17317	3.13837	811980000	21	2.82504	3.22814	3.13581	1.23441	1.11001	0.0473334
O35929	O35929	GTP-binding protein REM 1	Rem1	1	6	6	6	26.6	32.909	0	38.536	0.508708	0.542998	0.568106	0.626564	0.605205	0.631646	201860000	13	0.539938	5.52232	0.621138	2.25888	1.15039	0.047374
Q9CPU0	Q9CPU0	Lactoylglutathione lyase	Glo1	1	11	11	11	61.4	20.809	0	45.975	15.5788	16.3705	15.3473	16.5514	17.4814	17.2936	8127800000	39	15.7655	3.4032	17.1088	2.8744	1.0852	0.047635
Q7TPD0	Q7TPD0	Integrator complex subunit 3	Ints3	1	14	14	14	22.4	117.94	0	90.417	1.62389	1.60349	1.49581	1.48606	1.48589	1.43705	749350000	25	1.5744	4.37085	1.46967	1.92176	0.933479	0.04764
P22892	P22892	AP-1 complex subunit gamma-1	Ap1g1	1	22	22	22	35.4	91.349	0	113.09	5.95476	5.80305	6.06016	6.37822	6.66858	6.56656	2528900000	53	5.93933	2.17615	6.53779	2.25306	1.10076	0.0477359
P0C7L0	P0C7L0	WAS/WASL-interacting protein family member 3	Wipf3	1	4	4	4	10.3	49.452	0	4.1399	0.555166	0.558132	0.624721	0.498038	0.460966	0.492707	91909000	4	0.579339	6.78865	0.483904	4.14192	0.835268	0.0477411
Q9WTX6	Q9WTX6	Cullin-1	Cul1	1	20	20	20	26.9	89.69	0	43.822	7.55733	7.86106	7.73271	8.53621	8.29474	8.40506	2029100000	42	7.71703	1.97573	8.412	1.43707	1.09006	0.0478788
Q8BMI0	Q8BMI0	F-box only protein 38	Fbxo38	1	5	5	5	4.6	133.93	0	13.017	0.127551	0.139794	0.132919	0.139201	0.159756	0.142674	35075000	6	0.133421	4.59964	0.14721	7.47412	1.10335	0.0479824
Q920Q4	Q920Q4	Vacuolar protein sorting-associated protein 16 homolog	Vps16	1	5	5	5	11.1	94.927	0	44.844	0.345138	0.347989	0.351928	0.359462	0.367023	0.360091	150920000	16	0.348352	0.978792	0.362192	1.15837	1.03973	0.048015
Q8BKC8	Q8BKC8	Phosphatidylinositol 4-kinase beta	Pi4kb	1	3	3	3	4	91.514	0	5.8718	0.328773	0.317929	0.319337	0.304411	0.306926	0.303317	63222000	4	0.322013	1.83119	0.304885	0.606818	0.946809	0.0480422
Q3TC46	Q3TC46	Protein PAT1 homolog 1	Patl1	1	3	3	3	6.9	86.769	0	21.802	0.238474	0.231726	0.233117	0.246336	0.247018	0.251668	63818000	3	0.234439	1.51988	0.24834	1.16842	1.0593	0.0480695
Q9QXV1	Q9QXV1	Chromobox protein homolog 8	Cbx8	1	1	1	1	4.1	39.859	0	6.3864	0.0286847	0.0271259	0.0275974	0.0263869	0.0224688	0.0221818	6016500	2	0.0278027	2.87532	0.0236791	9.92158	0.851686	0.0481173
Q9CQA3	Q9CQA3	Succinate dehydrogenase [ubiquinone] iron-sulfur subunit, mitochondrial	Sdhb	1	12	12	12	45.4	31.814	0	46.852	15.6754	16.3262	15.9297	14.9987	15.9738	15.0974	9954100000	58	15.9771	2.05283	15.3566	3.49551	0.961164	0.0481959
P53810	P53810	Phosphatidylinositol transfer protein alpha isoform	Pitpna	1	11	10	10	49.1	31.893	0	99.751	4.80101	5.12309	5.2694	5.78326	5.58535	5.86825	2381300000	30	5.0645	4.73154	5.74562	2.5264	1.13449	0.0484524
Q9JLT4	Q9JLT4	Thioredoxin reductase 2, mitochondrial	Txnrd2	1	9	8	8	20.4	56.602	0	15.018	1.7263	1.76435	1.58892	1.58776	1.46068	1.39454	688110000	11	1.69319	5.45033	1.48099	6.63041	0.874675	0.0484634
Q99P31	Q99P31	Hsp70-binding protein 1	Hspbp1	1	5	5	5	17.4	39.166	0	71.114	1.11321	1.11327	1.09951	1.15468	1.13752	1.1196	404710000	11	1.10866	0.71479	1.13727	1.5422	1.0258	0.0485741
Q8JZU2	Q8JZU2	Tricarboxylate transport protein, mitochondrial	Slc25a1	1	13	13	13	38.9	33.931	0	46.235	3.95421	3.92184	3.89976	3.64018	3.78807	3.61285	2637000000	32	3.92527	0.697773	3.68037	2.56136	0.937609	0.0486948
Q9D1H7	Q9D1H7	Golgi to ER traffic protein 4 homolog	Get4	1	4	4	4	14.1	36.525	0	10.505	0.683663	0.704325	0.77444	0.830858	0.825287	0.836299	290840000	9	0.720809	6.601	0.830815	0.662768	1.15261	0.0488066
Q922D4	Q922D4	Serine/threonine-protein phosphatase 6 regulatory subunit 3	Ppp6r3	1	15	15	15	23.6	94.652	0	85.232	2.36807	2.32679	2.42837	2.57126	2.64817	2.57543	913230000	45	2.37441	2.15151	2.59829	1.66467	1.09429	0.0488365
P14211	P14211	Calreticulin	Calr	1	26	26	26	66.1	47.994	0	283.3	258.819	247.083	232.056	285.547	298.526	295.66	150610000000	364	245.986	5.45347	293.244	2.32516	1.19212	0.0488681
P56380	P56380	Bis(5-nucleosyl)-tetraphosphatase [asymmetrical]	Nudt2	1	4	4	4	23.1	16.989	0	7.0024	1.61069	1.64328	1.58003	1.65752	1.71364	1.68553	436930000	9	1.61133	1.96323	1.68557	1.66451	1.04607	0.0489012
Q924H2	Q924H2	Mediator of RNA polymerase II transcription subunit 15	Med15	1	4	4	4	4.6	86.606	0	7.9375	0.357152	0.362718	0.363626	0.369122	0.39123	0.387006	107830000	9	0.361166	0.970597	0.382453	3.06876	1.05894	0.0489025
P21126	P21126	Ubiquitin-like protein 4A	Ubl4a	1	5	5	5	38.2	17.8	0	25.59	1.02869	1.01395	1.02712	1.13229	1.18423	1.10689	483600000	17	1.02325	0.790742	1.14114	3.45454	1.11521	0.0489429
O35114	O35114	Lysosome membrane protein 2	Scarb2	1	7	7	7	15.1	54.043	0	23.977	6.78028	6.37973	6.30608	5.48783	5.80129	5.4594	5044600000	32	6.4887	3.93286	5.58284	3.39825	0.860394	0.0489904
Q61696	Q61696	Heat shock 70 kDa protein 1A	Hspa1a	1	35	1	1	60.4	70.078	0	14.776	0.0707384	0.0591308	0.0611486	0.159532	0.177833	0.111449	158970000	3	0.0636726	9.74016	0.149605	22.9185	2.34959	0.0491942
Q6DFV5	Q6DFV5	Probable helicase with zinc finger domain	Helz	1	5	5	5	3.6	219.88	0	14.27	0.346962	0.28431	0.237768	0.236881	0.217024	0.186554	71378000	8	0.28968	18.9156	0.213486	11.8741	0.736973	0.0492633
Q8CB77	Q8CB77	Transcription elongation factor B polypeptide 3	Tceb3	1	11	11	11	17.9	87.16	0	35.298	1.22441	1.1722	1.19742	1.32598	1.40057	1.34787	527660000	15	1.19801	2.1792	1.35814	2.82307	1.13366	0.0492676
E9PYH6	E9PYH6	Histone-lysine N-methyltransferase	Setd1a	1	5	5	5	4.6	186.06	0	16.599	0.325869	0.315007	0.343444	0.344444	0.353194	0.365401	67341000	8	0.328107	4.37355	0.354346	2.97056	1.07997	0.0493093
Q3UL36	Q3UL36	Arginine and glutamate-rich protein 1	Arglu1	1	4	4	4	11.4	32.887	0	4.4205	3.04441	3.01286	2.94165	2.87495	2.90439	2.69329	743870000	12	2.99964	1.7548	2.82421	4.04825	0.941516	0.0493704
Q99LH1	Q99LH1	Nucleolar GTP-binding protein 2	Gnl2	1	7	7	7	14.3	83.345	0	22.404	0.823193	0.838799	0.787717	0.789194	0.824009	0.753986	232160000	8	0.81657	3.20579	0.789063	4.43714	0.966314	0.0495047
P45952	P45952	Medium-chain specific acyl-CoA dehydrogenase, mitochondrial	Acadm	1	18	18	18	45.1	46.481	0	91.931	10.8779	11.0948	10.5868	9.62876	10.5674	9.65243	5451000000	54	10.8532	2.34844	9.94953	5.37933	0.91674	0.0495204
F8VPZ9	F8VPZ9		Gltscr1	1	1	1	1	0.6	161.35	0.00050395	2.4488	0.0711719	0.0615378	0.0583847	0.0563616	0.0520459	0.0517175	11959000	1	0.0636981	10.4583	0.053375	4.85557	0.837937	0.0495353
Q9D8N2	Q9D8N2	Protein FAM45A	Fam45a	1	1	1	1	7.6	40.42	0	7.2575	0.0753881	0.0738597	0.0768219	0.0859004	0.0906375	0.0844757	41386000	4	0.0753566	1.96579	0.0870045	3.7077	1.15457	0.0495638
Q9JKC8;Q8R2R9	Q9JKC8	AP-3 complex subunit mu-1	Ap3m1	2	11	11	11	40	46.936	0	87.482	1.49145	1.48563	1.52045	1.61565	1.74396	1.67043	703400000	21	1.49917	1.24416	1.67668	3.83968	1.1184	0.0496349
Q8JZQ9	Q8JZQ9	Eukaryotic translation initiation factor 3 subunit B	Eif3b	1	34	34	34	48.2	91.369	0	244.86	14.6422	14.8541	15.1222	16.1003	17.7604	16.7237	8210000000	109	14.8729	1.61741	16.8615	4.97344	1.13371	0.0497018
Q8BU30	Q8BU30	Isoleucine--tRNA ligase, cytoplasmic	Iars	1	35	35	35	32.7	144.27	0	120.71	9.41682	9.69775	9.87329	9.94474	10.7049	10.4027	3473100000	67	9.66262	2.38292	10.3508	3.6976	1.07122	0.049735
Q7TNS2	Q7TNS2	MICOS complex subunit Mic10	Minos1	1	1	1	1	10.5	8.5669	0.0080633	1.3547	0.839152	0.770255	0.750224	0.701181	0.709825	0.610615	61889000	2	0.786544	5.93073	0.673874	8.15495	0.856753	0.0497811
Q8K194	Q8K194	U4/U6.U5 small nuclear ribonucleoprotein 27 kDa protein	Snrnp27	1	1	1	1	10.3	18.885	0	6.3647	0.0963985	0.104502	0.0975847	0.0914022	0.0924972	0.0880984	80823000	1	0.0994951	4.39882	0.0906659	2.52569	0.91126	0.0498961
Q9JM58	Q9JM58	Cytokine receptor-like factor 1	Crlf1	1	2	2	2	6.1	46.661	0	8.1669	0.0989637	0.0965054	0.0974887	0.0762815	0.0831148	0.0659596	85579000	3	0.0976526	1.26707	0.0751186	11.4972	0.769244	0.0499903
Q99LN9	Q99LN9	Deoxyhypusine hydroxylase	Dohh	1	4	4	4	25.2	32.905	0	25.715	0.139515	0.139782	0.15045	0.154806	0.166551	0.163429	99902000	4	0.143249	4.35455	0.161596	3.76457	1.12808	0.0499972
A2RTL5	A2RTL5	Arginine/serine-rich coiled-coil protein 2	Rsrc2	1	3	3	3	7.4	43.876	0	4.9444	0.669517	0.722452	0.683548	0.682075	0.735562	0.708035	130830000	3	0.691839	3.96393	0.708557	3.77489	1.02416	0.0500451
Q9WTR5	Q9WTR5	Cadherin-13	Cdh13	1	2	2	2	3.6	78.185	0	8.4661	0.180408	0.16975	0.155264	0.151647	0.145098	0.14333	53176000	2	0.168474	7.49118	0.146692	2.9867	0.870709	0.0500493
Q60875	Q60875	Rho guanine nucleotide exchange factor 2	Arhgef2	1	27	27	27	31.1	111.97	0	112.27	6.23611	6.15673	6.57287	6.68228	7.02201	7.03331	2214300000	56	6.3219	3.49475	6.91253	2.88586	1.09343	0.0500774
Q9R257	Q9R257	Heme-binding protein 1	Hebp1	1	7	7	7	46.8	21.067	0	41.498	1.03625	1.06226	1.03476	0.993693	1.03475	0.971575	397750000	14	1.04442	1.4809	1.00001	3.20565	0.957471	0.0501352
Q8BK58	Q8BK58	HSPB1-associated protein 1	Hspbap1	1	1	1	1	3.9	54.395	0	10.167	0.0234605	0.0233517	0.0250778	0.0253379	0.0242756	0.0273115	19471000	1	0.0239633	4.03391	0.0256416	6.00802	1.07004	0.0502211
B8JK39	B8JK39	Integrin alpha-9	Itga9	1	15	15	15	14.3	114.41	0	38.799	5.54299	5.78535	5.65017	5.73148	6.1252	6.10163	2799600000	31	5.6595	2.14591	5.9861	3.68891	1.05771	0.0503574
Q9JKB3;Q9Z2C8	Q9JKB3	Y-box-binding protein 3	Ybx3	2	11	11	7	43.8	38.813	0	140.8	6.45086	6.29669	6.37163	6.67324	6.63597	6.52088	3226000000	34	6.37306	1.20975	6.61003	1.20152	1.03718	0.050441
Q9D1L9	Q9D1L9	Ragulator complex protein LAMTOR5	Lamtor5	1	4	4	4	74.7	9.6418	0	51.923	0.557924	0.52112	0.565184	0.570519	0.550559	0.594062	474350000	13	0.548076	4.31059	0.571713	3.80892	1.04313	0.0505074
Q14CH7	Q14CH7	Alanine--tRNA ligase, mitochondrial	Aars2	1	1	1	1	1.8	106.78	0	21.554	0.0371554	0.039374	0.0395967	0.0394712	0.0438772	0.0419855	21870000	3	0.0387087	3.48704	0.041778	5.29068	1.07929	0.0505134
Q922M3	Q922M3	BTB/POZ domain-containing adapter for CUL3-mediated RhoA degradation protein 3	Kctd10	1	4	4	4	17.8	35.701	0	23.08	0.106088	0.101813	0.114736	0.11924	0.132984	0.137175	55773000	4	0.107546	6.1219	0.129799	7.22796	1.20692	0.0505451
Q61655;Q9QY15	Q61655	ATP-dependent RNA helicase DDX19A	Ddx19a	2	20	20	20	45.8	53.932	0	171.74	8.76192	9.13709	9.19024	9.76846	9.55248	9.99163	3109800000	49	9.02975	2.5855	9.77086	2.24738	1.08207	0.0505655
P46638;P62492	P46638;P62492	Ras-related protein Rab-11B;Ras-related protein Rab-11A	Rab11b;Rab11a	2	15	15	14	66.1	24.489	0	153.01	24.2627	23.8652	23.9233	24.3936	24.1474	24.2387	13531000000	76	24.0171	0.894031	24.2599	0.513159	1.01011	0.0505663
Q9WUD1	Q9WUD1	STIP1 homology and U box-containing protein 1	Stub1	1	12	12	12	38.2	34.909	0	32.975	3.61427	3.59502	3.65192	3.93089	3.95091	3.79937	1505000000	26	3.6204	0.799453	3.89372	2.1142	1.07549	0.0506199
Q3TFD2	Q3TFD2	Lysophosphatidylcholine acyltransferase 1	Lpcat1	1	20	20	20	41.8	59.743	0	228.13	13.085	13.141	12.2197	10.022	11.7357	10.3566	10395000000	102	12.8152	4.03027	10.7048	8.4854	0.835317	0.0507115
P40336	P40336	Vacuolar protein sorting-associated protein 26A	Vps26a	1	10	10	9	37.6	38.113	0	56.146	4.65009	4.82464	4.86358	5.03133	5.27114	5.04738	2017600000	30	4.77943	2.37884	5.11661	2.62011	1.07055	0.0507179
P97855	P97855	Ras GTPase-activating protein-binding protein 1	G3bp1	1	16	16	15	37.8	51.828	0	103.14	5.65805	5.66183	5.97082	6.08814	6.46982	6.38384	6386100000	64	5.76357	3.11428	6.31393	3.17104	1.09549	0.05072
Q8VHL1	Q8VHL1	Histone-lysine N-methyltransferase SETD7	Setd7	1	3	3	3	9.6	40.506	0	13.477	0.492395	0.509906	0.528526	0.572902	0.543992	0.606047	85417000	3	0.510276	3.54093	0.574314	5.4067	1.1255	0.0507329
Q9JI39	Q9JI39	ATP-binding cassette sub-family B member 10, mitochondrial	Abcb10	1	5	5	5	10.2	77.187	0	7.0803	1.23942	1.28324	1.28576	1.18155	1.25091	1.20816	204220000	8	1.26947	2.05272	1.21354	2.88335	0.955938	0.0507543
Q3UDK1	Q3UDK1	TRAF-type zinc finger domain-containing protein 1	Trafd1	1	6	6	6	11.7	64.282	0	18.553	0.60119	0.588905	0.596915	0.695675	0.739484	0.664526	226440000	9	0.59567	1.04697	0.699895	5.38034	1.17497	0.0508337
Q80TP3	Q80TP3	E3 ubiquitin-protein ligase UBR5	Ubr5	1	17	17	17	9.5	308.35	0	93.639	1.57006	1.56214	1.58767	1.63106	1.67076	1.64049	498290000	27	1.57329	0.830589	1.64744	1.2589	1.04713	0.0508871
Q8R1X6	Q8R1X6	Spartin	Spg20	1	8	8	8	16.2	72.654	0	55.511	1.41004	1.40621	1.39745	1.36723	1.3881	1.36722	696470000	15	1.40456	0.459494	1.37418	0.876799	0.97837	0.0509192
P62484	P62484	Abl interactor 2	Abi2	1	4	1	1	6.7	49.387	0.00033784	2.533	0.0383261	0.0484951	0.0501973	0.0500668	0.0543243	0.0566292	18143000	1	0.0456728	14.0546	0.0536734	6.20285	1.17517	0.0509319
Q8R0H9	Q8R0H9	ADP-ribosylation factor-binding protein GGA1	Gga1	1	14	14	13	24.4	69.971	0	51.191	3.63654	3.73122	3.83425	3.80458	3.9944	3.95093	1264400000	34	3.734	2.64825	3.91664	2.53912	1.04891	0.0510276
Q3U9G9	Q3U9G9	Lamin-B receptor	Lbr	1	19	19	19	26.5	71.439	0	40.627	20.4468	21.7435	19.9795	18.9999	18.971	18.5423	7309500000	54	20.7233	4.41007	18.8377	1.36026	0.909012	0.051117
Q8R5J9	Q8R5J9	PRA1 family protein 3	Arl6ip5	1	5	5	5	22.9	21.557	0	26.32	2.22594	2.21482	2.13886	2.32131	2.38746	2.3691	1156500000	24	2.19321	2.16086	2.35929	1.44727	1.07573	0.0511334
Q9Z1D1	Q9Z1D1	Eukaryotic translation initiation factor 3 subunit G	Eif3g	1	18	18	18	53.1	35.638	0	81.281	4.15163	4.34365	4.29242	4.79918	4.77448	4.57249	2192500000	41	4.26257	2.33266	4.71538	2.6374	1.10623	0.0512484
Q4KML4	Q4KML4	Costars family protein ABRACL	Abracl	1	3	3	3	46.9	9.0303	0	34.731	1.78497	1.75917	1.75225	1.7206	1.70932	1.72583	2169400000	18	1.76546	0.976806	1.71858	0.49103	0.973445	0.0513817
Q8R1I1	Q8R1I1	Cytochrome b-c1 complex subunit 9	Uqcr10	1	2	2	2	37.5	7.4454	0	7.5196	0.928954	0.927241	0.965326	0.79926	0.870899	0.880261	330750000	4	0.940507	2.28716	0.85014	5.21219	0.903917	0.0514972
P97412	P97412	Lysosomal-trafficking regulator	Lyst	1	2	2	2	0.8	425.28	0	7.0812	0.0917527	0.0982084	0.105755	0.103318	0.11536	0.113082	22135000	3	0.0985722	7.10994	0.110587	5.78483	1.12189	0.0517644
O08808	O08808	Protein diaphanous homolog 1	Diaph1	1	36	36	36	34.2	139.34	0	142.4	12.1381	12.95	12.9111	12.763	13.2301	13.5908	6062700000	106	12.6664	3.61547	13.1946	3.14552	1.0417	0.051766
P21550	P21550	Beta-enolase	Eno3	1	4	2	2	17.5	47.024	0	14.785	0.135156	0.142391	0.152441	0.146753	0.152383	0.157161	77188000	10	0.14333	6.0564	0.152099	3.42517	1.06118	0.0517937
Q9JK92	Q9JK92	Heat shock protein beta-8	Hspb8	1	4	4	4	22.4	21.533	0	7.0209	2.27492	2.18595	2.26028	2.86858	3.07732	3.62828	756520000	8	2.24038	2.12948	3.19139	12.2983	1.42449	0.0518932
P35486	P35486	Pyruvate dehydrogenase E1 component subunit alpha, somatic form, mitochondrial	Pdha1	1	24	24	24	64.4	43.231	0	136.23	17.6645	18.1928	18.0527	16.9035	17.8587	17.247	9143300000	73	17.97	1.52305	17.3364	2.79065	0.964741	0.0519184
Q80TM9	Q80TM9	Nischarin	Nisch	1	19	19	19	16.3	175.01	0	68.639	1.68335	1.65669	1.63793	1.71164	1.70222	1.70467	750790000	32	1.65932	1.3753	1.70618	0.286367	1.02824	0.0519464
Q9CPV2	Q9CPV2	Anaphase-promoting complex subunit 16	Anapc16	1	1	1	1	13.6	11.667	0.0033844	1.8247	0.0505201	0.0461934	0.0529069	0.0586091	0.0611859	0.0603514	27616000	1	0.0498735	6.82356	0.0600488	2.18949	1.20402	0.052007
Q9D6V8;Q91W45	Q9D6V8;Q91W45	Polyadenylate-binding protein-interacting protein 2;Polyadenylate-binding protein-interacting protein 2B	Paip2;Paip2b	2	2	2	2	12.1	14.7	0.0014911	2.2272	0.430373	0.383071	0.42465	0.49549	0.445321	0.451745	41677000	2	0.412698	6.25565	0.464185	5.88141	1.12476	0.0520119
Q9D0R4	Q9D0R4	Probable ATP-dependent RNA helicase DDX56	Ddx56	1	8	8	8	20.5	61.211	0	33.524	0.91603	0.87168	0.83381	0.825845	0.814975	0.793921	235970000	11	0.87384	4.70937	0.81158	1.99982	0.928752	0.0520149
P15920	P15920	V-type proton ATPase 116 kDa subunit a isoform 2	Atp6v0a2	1	4	4	4	5.6	98.144	0	9.1733	0.155083	0.161559	0.156212	0.149374	0.149342	0.142154	45537000	6	0.157618	2.19478	0.146957	2.83032	0.932362	0.0520611
Q99PM3	Q99PM3	Transcription initiation factor IIA subunit 1;Transcription initiation factor IIA alpha chain;Transcription initiation factor IIA beta chain	Gtf2a1	1	3	3	3	10.3	41.614	0	12.795	0.2164	0.219623	0.216012	0.210712	0.206302	0.207101	127490000	8	0.217345	0.912169	0.208038	1.12945	0.95718	0.052129
Q5XG71	Q5XG71	Small subunit processome component 20 homolog	Utp20	1	13	13	13	5.1	317.74	0	19.186	0.765742	0.748377	0.758575	0.792234	0.796994	0.782388	236610000	14	0.757565	1.15191	0.790539	0.942281	1.04353	0.052388
P28271	P28271	Cytoplasmic aconitate hydratase	Aco1	1	39	39	39	49	98.124	0	252.17	29.3948	30.6146	30.5551	31.3134	31.3902	32.0807	14207000000	143	30.1882	2.27821	31.5948	1.33749	1.04659	0.0523992
Q8CI70	Q8CI70	Leucine-rich repeat-containing protein 20	Lrrc20	1	2	2	2	9.8	20.809	0.00034264	2.7358	0.0900741	0.098925	0.100081	0.107751	0.111372	0.107438	7956500	3	0.0963602	5.68133	0.108854	2.00877	1.12965	0.0524418
Q8K1N2	Q8K1N2	Pleckstrin homology-like domain family B member 2	Phldb2	1	30	30	29	25.5	141.48	0	149.32	5.81015	5.83425	6.11694	6.59435	7.11544	6.68958	2399400000	58	5.92045	2.8815	6.79979	4.08066	1.14853	0.0525759
Q99KI3	Q99KI3	ER membrane protein complex subunit 3	Emc3	1	2	2	2	12.3	29.98	0	8.4388	0.193553	0.198225	0.215536	0.209266	0.228478	0.23099	78670000	2	0.202438	5.72064	0.222911	5.33122	1.10113	0.0525965
Q9CWU9	Q9CWU9	Nucleoporin Nup37	Nup37	1	11	11	11	40.2	36.731	0	31.601	1.94641	1.94718	1.8821	1.88105	1.91909	1.8394	605980000	19	1.92523	1.94037	1.87984	2.12034	0.976427	0.0526156
P47754	P47754	F-actin-capping protein subunit alpha-2	Capza2	1	14	14	11	66.8	32.967	0	178.11	13.4116	12.3666	12.5337	12.3887	11.4087	12.1142	10493000000	62	12.7706	4.3958	11.9705	4.22334	0.937348	0.0526493
A2AHC3	A2AHC3	Calmodulin-regulated spectrin-associated protein 1	Camsap1	1	4	4	4	3.8	175.89	0	9.0428	0.338809	0.340283	0.348771	0.368768	0.378256	0.364089	259720000	4	0.342621	1.56935	0.370371	1.94888	1.08099	0.0526546
P29341;REV__Q61362	P29341	Polyadenylate-binding protein 1	Pabpc1	2	32	32	32	52.2	70.67	0	134.3	34.641	36.061	37.1058	35.3722	37.477	38.9164	26447000000	105	35.936	3.44264	37.2552	4.78451	1.03671	0.0526618
Q99JB8	Q99JB8	Protein kinase C and casein kinase II substrate protein 3	Pacsin3	1	11	11	11	29.2	48.584	0	33.748	1.99042	2.02007	2.0223	2.11903	2.2021	2.31401	434110000	17	2.01093	0.884752	2.21172	4.42392	1.09985	0.0526941
Q6PB44	Q6PB44	Tyrosine-protein phosphatase non-receptor type 23	Ptpn23	1	25	25	25	20	185.21	0	152.16	4.68398	4.63283	4.76296	4.91505	4.93709	4.88637	1620100000	41	4.69326	1.39686	4.91284	0.51772	1.04679	0.0527308
Q60737	Q60737	Casein kinase II subunit alpha	Csnk2a1	1	15	15	15	47.1	45.133	0	89.804	5.65963	5.91013	5.856	6.00719	6.04984	6.13871	3125300000	46	5.80858	2.26922	6.06525	1.10631	1.04419	0.0527373
Q8VCR7	Q8VCR7	Alpha/beta hydrolase domain-containing protein 14B	Abhd14b	1	10	10	10	57.6	22.45	0	53.401	3.70526	3.80554	3.47632	3.24569	3.26924	3.26067	1569100000	20	3.66237	4.60765	3.25853	0.365799	0.889733	0.0528007
Q8C9B9	Q8C9B9	Death-inducer obliterator 1	Dido1	1	17	17	17	11.6	247.17	0	85.964	2.72961	2.7907	2.6906	2.78217	2.9214	2.79505	907020000	31	2.73697	1.84338	2.83287	2.7159	1.03504	0.0528119
Q8BG95	Q8BG95	Protein phosphatase 1 regulatory subunit 12B	Ppp1r12b	1	5	2	2	5.6	109.05	0	14.309	0.319249	0.319189	0.341043	0.34739	0.338365	0.35286	159980000	7	0.326494	3.8593	0.346205	2.11429	1.06037	0.052841
O88839	O88839	Disintegrin and metalloproteinase domain-containing protein 15	Adam15	1	1	1	1	1.3	92.663	0.0026037	1.9459	0.0267909	0.0262086	0.0230658	0.0279343	0.0276447	0.0255385	6411300	1	0.0253551	7.90323	0.0270392	4.83602	1.06642	0.0528452
Q6PHU5	Q6PHU5	Sortilin	Sort1	1	12	12	12	18.3	91.199	0	70.06	6.32989	6.12301	5.81467	4.12286	5.13452	4.47647	2075700000	36	6.08919	4.25791	4.57795	11.2149	0.751816	0.0529367
Q69Z99	Q69Z99	Zinc finger protein 512	Znf512	1	7	7	7	19.9	63.908	0	63.476	1.05095	1.12891	1.0991	1.08405	1.16246	1.11309	721400000	20	1.09299	3.59911	1.11987	3.54006	1.02459	0.0529518
Q8BGS7	Q8BGS7	Choline/ethanolaminephosphotransferase 1	Cept1	1	2	2	2	4.8	46.434	0	12.504	1.41028	1.37889	1.27758	1.2489	1.23676	1.21264	462380000	7	1.35558	5.11585	1.23276	1.49722	0.909399	0.0530207
P28660	P28660	Nck-associated protein 1	Nckap1	1	23	23	23	25.7	128.78	0	113.37	5.67381	5.9801	6.20086	6.31988	6.52403	6.45937	3150200000	57	5.95159	4.44722	6.43443	1.62155	1.08113	0.0531355
Q9JIK9	Q9JIK9	28S ribosomal protein S34, mitochondrial	Mrps34	1	3	3	3	12.8	25.826	0	13.425	0.34154	0.357495	0.356295	0.304218	0.338603	0.309165	117000000	4	0.351777	2.52592	0.317329	5.85802	0.902074	0.0531698
B7ZMP1	B7ZMP1	Probable Xaa-Pro aminopeptidase 3	Xpnpep3	1	6	6	6	17.2	56.677	0	19.488	0.796044	0.880997	0.896061	0.859661	0.910209	0.968861	187560000	12	0.8577	6.28713	0.91291	5.98636	1.06437	0.0531759
P52503	P52503	NADH dehydrogenase [ubiquinone] iron-sulfur protein 6, mitochondrial	Ndufs6	1	7	7	7	64.7	13.02	0	60.465	5.44606	5.60029	5.43223	5.05352	5.35883	4.85516	3714000000	27	5.49286	1.69845	5.08917	4.98556	0.926507	0.0532189
Q9CYA6	Q9CYA6	Zinc finger CCHC domain-containing protein 8	Zcchc8	1	9	9	9	18.1	78.025	0	53.59	2.41615	2.4057	2.40954	2.31729	2.19756	2.29339	648970000	23	2.41046	0.219266	2.26941	2.79198	0.941485	0.0532376
O54988;O55098	O54988	STE20-like serine/threonine-protein kinase	Slk	2	18	18	18	14.4	141.46	0	51.604	7.21294	7.2751	7.31937	7.62198	7.66763	7.48739	1660100000	45	7.26914	0.735536	7.59233	1.2342	1.04446	0.0532695
Q8K0L9	Q8K0L9	Zinc finger and BTB domain-containing protein 20	Zbtb20	1	4	4	2	6.2	81.033	0	9.7857	0.0898771	0.0877582	0.0856022	0.0884273	0.0841328	0.0824767	25810000	4	0.0877458	2.43599	0.0850123	3.61274	0.968847	0.0533369
Q91YL3	Q91YL3	Uridine-cytidine kinase-like 1	Uckl1	1	4	4	4	13.3	60.841	0	12.85	0.148392	0.146598	0.162048	0.162506	0.178111	0.180991	101440000	6	0.152346	5.54657	0.173869	5.72005	1.14128	0.0534378
Q9D7I5	Q9D7I5	Phospholysine phosphohistidine inorganic pyrophosphate phosphatase	Lhpp	1	5	5	5	37.8	29.144	0	23.476	0.698597	0.741632	0.697326	0.668598	0.666769	0.639244	263990000	8	0.712518	3.53974	0.658204	2.4985	0.923771	0.0534458
Q76MZ3	Q76MZ3	Serine/threonine-protein phosphatase 2A 65 kDa regulatory subunit A alpha isoform	Ppp2r1a	1	32	32	26	59.6	65.322	0	306.98	35.0319	35.908	34.4788	39.4038	37.771	39.0195	24653000000	165	35.1396	2.05081	38.7314	2.2041	1.10222	0.0534857
Q8C025	Q8C025	Cholinephosphotransferase 1	Chpt1	1	1	1	1	2.8	44.607	0.00083612	2.3671	0.00552999	0.00463325	0.00528151	0.00359799	0.00374493	0.00305814	909260	1	0.00514825	8.99299	0.00346702	10.4309	0.673436	0.05349
Q91WS0	Q91WS0	CDGSH iron-sulfur domain-containing protein 1	Cisd1	1	3	3	3	34.3	12.097	0	14.604	3.4801	4.16251	4.37175	4.73179	4.80224	5.01346	2214800000	16	4.00479	11.6431	4.84916	3.02273	1.21084	0.0535452
Q8BH86	Q8BH86	UPF0317 protein C14orf159 homolog, mitochondrial		1	5	5	5	9.1	66.365	0	13.834	0.627079	0.63772	0.609148	0.655901	0.710134	0.669908	137750000	10	0.624649	2.31177	0.678648	4.14835	1.08645	0.0535871
P52196	P52196	Thiosulfate sulfurtransferase	Tst	1	15	15	15	49.8	33.466	0	74.372	18.3698	18.9571	17.1371	13.8597	16.3691	15.0517	11300000000	57	18.1547	5.11636	15.0935	8.31646	0.831383	0.0536148
Q9QX47	Q9QX47	Protein SON	Son	1	31	31	31	17.6	265.65	0	200.46	7.09079	7.35309	7.28806	7.336	7.45786	7.44624	2343200000	68	7.24398	1.88563	7.41337	0.907134	1.02338	0.0537251
Q62371	Q62371	Discoidin domain-containing receptor 2	Ddr2	1	1	1	1	1.5	96.481	0.0074906	1.4388	0.0825597	0.0851657	0.0883953	0.0983421	0.0918053	0.104507	39057000	1	0.0853736	3.42419	0.0982181	6.46695	1.15045	0.0537324
Q9CZN8	Q9CZN8	Glutamyl-tRNA(Gln) amidotransferase subunit A, mitochondrial	Qrsl1	1	1	1	1	3.4	56.782	0	4.5872	0.0212491	0.0200569	0.0210091	0.0221099	0.0216993	0.0218285	12841000	1	0.0207717	3.03568	0.0218793	0.959558	1.05332	0.0537542
Q5SWW4	Q5SWW4	Mediator of RNA polymerase II transcription subunit 13	Med13	1	1	1	1	0.7	238.59	0	4.7066	0.0260505	0.0302862	0.0323316	0.035813	0.0345737	0.0430343	13496000	1	0.0295561	10.8389	0.037807	12.0855	1.27916	0.0540481
O88455	O88455	7-dehydrocholesterol reductase	Dhcr7	1	1	1	1	1.7	53.918	0.0094413	1.3297	0.526125	0.48044	0.523015	0.460812	0.448758	0.442912	206100000	2	0.50986	5.00645	0.450827	2.0246	0.884217	0.0541571
Q9D0L8	Q9D0L8	mRNA cap guanine-N7 methyltransferase	Rnmt	1	10	10	10	32.5	53.291	0	78.073	1.75223	1.75643	1.71626	1.79727	1.86872	1.81986	568830000	22	1.74164	1.26769	1.82861	1.99718	1.04994	0.0541996
P49962	P49962	Signal recognition particle 9 kDa protein	Srp9	1	5	5	5	53.5	10.194	0	8.8289	2.57109	2.74808	2.62338	2.73208	2.81744	2.79578	1103600000	17	2.64752	3.43464	2.78177	1.59511	1.05071	0.0542486
Q9ES28	Q9ES28	Rho guanine nucleotide exchange factor 7	Arhgef7	1	21	21	18	30.3	97.055	0	136.23	4.38175	4.33817	4.39388	4.82054	5.11293	4.75295	1720400000	42	4.37126	0.670246	4.89547	3.90832	1.11992	0.0542782
Q9CQ56	Q9CQ56	Vesicle transport protein USE1	Use1	1	7	7	7	28.1	30.593	0	24.692	1.50114	1.45675	1.4491	1.55513	1.59148	1.54899	403170000	8	1.469	1.91301	1.5652	1.46706	1.06549	0.0542977
Q8VBX6	Q8VBX6	Multiple PDZ domain protein	Mpdz	1	3	2	2	1.4	218.71	0.00034388	2.776	0.288581	0.259557	0.268885	0.251053	0.244744	0.237806	63632000	4	0.272341	5.44077	0.244534	2.70971	0.897897	0.0543044
Q9CXI0	Q9CXI0	2-methoxy-6-polyprenyl-1,4-benzoquinol methylase, mitochondrial	Coq5	1	2	2	2	8.6	37.335	0	6.2076	0.40874	0.435672	0.378515	0.342052	0.388375	0.351421	78558000	3	0.407642	7.01451	0.360616	6.79162	0.884639	0.0543137
Q8R1U1	Q8R1U1	Conserved oligomeric Golgi complex subunit 4	Cog4	1	6	6	6	9.9	88.66	0	31.268	0.56348	0.575247	0.601048	0.578572	0.61349	0.632234	205090000	9	0.579925	3.31351	0.608098	4.47853	1.04858	0.0543519
Q921G7	Q921G7	Electron transfer flavoprotein-ubiquinone oxidoreductase, mitochondrial	Etfdh	1	21	21	21	40.7	68.09	0	89.426	10.9358	11.0159	10.7142	9.84694	10.4784	10.1422	4803200000	63	10.8886	1.43573	10.1559	3.11086	0.932701	0.0544334
Q9D051	Q9D051	Pyruvate dehydrogenase E1 component subunit beta, mitochondrial	Pdhb	1	12	12	12	47.6	38.937	0	125.98	10.2991	11.0252	10.9204	9.81448	10.5551	9.98259	5988300000	73	10.7482	3.65168	10.1174	3.83744	0.941306	0.0544412
Q3TFQ1	Q3TFQ1	SPRY domain-containing protein 7	Spryd7	1	3	3	3	19.9	21.681	0	11.635	0.51651	0.488829	0.508569	0.547098	0.552982	0.586192	88994000	5	0.504636	2.82455	0.562091	3.75004	1.11385	0.0544527
Q99LB6	Q99LB6	Methionine adenosyltransferase 2 subunit beta	Mat2b	1	7	7	7	26.3	37.392	0	52.93	1.51769	1.51345	1.55994	1.57855	1.62739	1.6153	728810000	20	1.53036	1.67981	1.60708	1.58276	1.05013	0.0544923
Q8BZ03;Q8CEQ0;Q9QUK0;Q8BLF2;Q3UTQ8;Q69ZM6	Q8BZ03;Q8CEQ0;Q9QUK0;Q8BLF2;Q3UTQ8;Q69ZM6	Serine/threonine-protein kinase D2;Cyclin-dependent kinase-like 1;Cyclin-dependent kinase-like 2;Cyclin-dependent kinase-like 3;Cyclin-dependent kinase-like 5;Serine/threonine-protein kinase 36	Prkd2;Cdkl1;Cdkl2;Cdkl3;Cdkl5;Stk36	6	2	1	1	3.7	96.541	0	7.823	0.114012	0.114607	0.107179	0.0978326	0.0796245	0.0873838	70763000	1	0.111933	3.68741	0.0882803	10.3501	0.788691	0.0545072
Q0P557	Q0P557	Mitochondria-eating protein	Spata18	1	3	3	3	7.6	60.397	0	21.366	0.745291	0.760012	0.694195	0.620688	0.6554	0.645123	204970000	9	0.733166	4.71154	0.640404	2.78426	0.873477	0.0545234
Q99KY4	Q99KY4	Cyclin-G-associated kinase	Gak	1	19	19	17	18.4	143.64	0	170.8	3.32788	3.30314	3.37699	3.51462	3.76454	3.70467	1301800000	30	3.336	1.12683	3.66127	3.56401	1.0975	0.0546116
Q8QZY6	Q8QZY6	Tetraspanin-14	Tspan14	1	1	1	1	4.1	30.673	0.0013271	2.2358	0.588738	0.521162	0.481139	0.410823	0.440482	0.378038	43247000	5	0.530346	10.2545	0.409781	7.62244	0.772666	0.0546234
P49442	P49442	Inositol polyphosphate 1-phosphatase	Inpp1	1	4	4	4	15.4	43.346	0	16.711	0.217381	0.23232	0.224195	0.224867	0.241663	0.227856	57767000	8	0.224632	3.32949	0.231462	3.87107	1.0304	0.0550764
Q8R4Z4	Q8R4Z4	ETS translocation variant 3	Etv3	1	1	1	1	2.3	57.026	0.0064425	1.5359	0.0857987	0.07719	0.0818988	0.0745804	0.0726924	0.0712196	16157000	1	0.0816292	5.28085	0.0728308	2.31314	0.892215	0.0551308
O35153	O35153	BET1-like protein	Bet1l	1	3	3	3	47.7	12.428	0	42.438	0.462999	0.443091	0.45755	0.505722	0.531521	0.504602	253650000	7	0.454547	2.26345	0.513948	2.96306	1.13068	0.0552114
P35585	P35585	AP-1 complex subunit mu-1	Ap1m1	1	8	8	8	20.6	48.542	0	31.569	1.61073	1.53431	1.51185	1.62301	1.56336	1.53031	493790000	15	1.5523	3.33918	1.57223	2.98811	1.01284	0.0553318
Q9CRY7	Q9CRY7	Glycerophosphodiester phosphodiesterase domain-containing protein 1	Gdpd1	1	8	8	8	25.2	35.866	0	24.17	4.58783	4.42121	4.30704	3.40807	3.93301	3.52651	1234600000	21	4.43869	3.18137	3.62253	7.60043	0.816126	0.0553485
O08784	O08784	Treacle protein	Tcof1	1	28	28	28	26.7	135	0	146.69	7.64717	7.80583	7.52395	7.44859	7.41423	7.32638	3457200000	60	7.65899	1.84503	7.3964	0.852076	0.965715	0.0553858
P97304	P97304	DNA-directed RNA polymerases I and III subunit RPAC2	Polr1d	1	1	1	1	11.3	15.072	0	5.1012	0.187493	0.186531	0.193549	0.200082	0.217324	0.214373	99724000	3	0.189191	2.01105	0.210593	4.37879	1.11312	0.0554833
P56399	P56399	Ubiquitin carboxyl-terminal hydrolase 5	Usp5	1	32	32	32	52.4	95.832	0	281.26	18.5586	18.192	18.7471	20.0546	19.5386	21.5522	11353000000	115	18.4992	1.52582	20.3818	5.1316	1.10177	0.0555597
Q5I1X5	Q5I1X5	RelA-associated inhibitor	Ppp1r13l	1	1	1	1	1.6	88.975	0.00067103	2.4177	0.0533927	0.0559059	0.0604806	0.0610539	0.0668312	0.0648696	11853000	3	0.0565931	6.34979	0.0642516	4.57234	1.13533	0.0556778
Q68FH0	Q68FH0	Plakophilin-4	Pkp4	1	6	4	4	7	131.55	0	9.1132	0.14526	0.124543	0.124794	0.109937	0.109949	0.101603	27897000	6	0.131532	9.03896	0.107163	4.49308	0.81473	0.0558294
Q80TA6	Q80TA6	Myotubularin-related protein 12	Mtmr12	1	6	6	6	8.8	85.515	0	6.7709	0.48412	0.502824	0.513788	0.531567	0.534782	0.53314	86740000	9	0.500244	2.99882	0.533163	0.301547	1.06581	0.0558564
P27661	P27661	Histone H2AX	H2afx	1	10	10	3	63.6	15.142	0	177.45	564.702	631.523	594.117	503.667	554.789	564.302	357910000000	411	596.781	5.61185	540.919	6.02866	0.906396	0.0558747
Q91WK0	Q91WK0	Leucine-rich repeat flightless-interacting protein 2	Lrrfip2	1	7	6	6	16.4	47.147	0	29.038	1.74312	1.72831	1.91099	1.83856	1.9688	2.1393	466310000	19	1.79414	5.65521	1.98222	7.60853	1.10483	0.0559352
P62242	P62242	40S ribosomal protein S8	Rps8	1	14	14	14	60.1	24.205	0	145.51	22.8477	23.7391	25.2352	25.7224	26.4566	26.3734	23499000000	75	23.9407	5.03913	26.1842	1.53534	1.09371	0.0559986
Q91W50	Q91W50	Cold shock domain-containing protein E1	Csde1	1	26	26	26	33.7	88.79	0	143.07	17.4029	16.8599	17.6607	18.5196	18.3518	18.2452	5706300000	81	17.3078	2.36183	18.3722	0.752909	1.0615	0.0560792
Q9WVL7	Q9WVL7	C-X-C motif chemokine 15	Cxcl15	1	6	6	6	34.1	19.091	0	17.626	3.8901	3.55817	3.16861	5.31443	7.23443	6.35128	2670100000	12	3.53896	10.2044	6.30005	15.2542	1.7802	0.056151
P14094	P14094	Sodium/potassium-transporting ATPase subunit beta-1	Atp1b1	1	11	11	11	33.9	35.194	0	93.968	16.6337	16.2217	15.0859	12.3193	14.2071	12.7315	14386000000	50	15.9804	5.01614	13.086	7.58498	0.818874	0.0561972
Q6ZQ88	Q6ZQ88	Lysine-specific histone demethylase 1A	Kdm1a	1	20	20	20	31.1	92.849	0	59.64	3.35082	3.38829	3.29963	3.26299	3.20208	3.1992	1255800000	36	3.34624	1.33009	3.22142	1.11829	0.962699	0.0562029
Q8K4B0	Q8K4B0	Metastasis-associated protein MTA1	Mta1	1	18	15	11	30.5	80.797	0	57.727	4.67058	4.73695	4.82099	4.96846	5.01994	4.93883	1580900000	38	4.74284	1.58931	4.97575	0.824861	1.04911	0.0562358
Q8C854	Q8C854	Myelin expression factor 2	Myef2	1	20	20	20	34	63.294	0	116.93	12.9183	13.8003	13.9394	13.8083	14.6901	14.2991	4288200000	56	13.5527	4.08611	14.2658	3.09706	1.05262	0.0562883
Q62384	Q62384	Zinc finger protein ZPR1	Zpr1	1	6	6	6	13.5	50.714	0	16.21	1.03854	1.02765	1.02378	1.07279	1.11632	1.09468	187990000	9	1.02999	0.742944	1.0946	1.98851	1.06273	0.056343
P61750	P61750	ADP-ribosylation factor 4	Arf4	1	10	4	4	55.6	20.396	0	16.356	20.1872	21.0981	20.0334	22.2599	21.8998	21.8489	7722800000	18	20.4396	2.81559	22.0029	1.01821	1.07648	0.0564291
Q8BND3	Q8BND3	WD repeat-containing protein 35	Wdr35	1	5	5	5	5.7	133.99	0	22.241	0.214146	0.210231	0.215536	0.205641	0.206959	0.208625	79975000	9	0.213304	1.28955	0.207075	0.722001	0.970796	0.0565889
Q9JJ89	Q9JJ89	Coiled-coil domain-containing protein 86	Ccdc86	1	3	3	3	9.6	46.486	0	6.4755	0.509418	0.516862	0.49166	0.47433	0.49437	0.477104	108120000	4	0.50598	2.55895	0.481935	2.25311	0.952477	0.056603
Q9D8X2	Q9D8X2	Coiled-coil domain-containing protein 124	Ccdc124	1	6	6	6	25.3	25.345	0	25.646	0.923122	0.964084	0.979312	1.08544	1.15898	1.05425	548060000	12	0.955506	3.04137	1.09956	4.89039	1.15076	0.056612
Q8R2T8	Q8R2T8	General transcription factor 3C polypeptide 5	Gtf3c5	1	11	11	11	24.2	60.501	0	30.932	1.04945	1.0567	1.05927	1.10402	1.07816	1.09866	574880000	17	1.05514	0.482323	1.09361	1.24813	1.03646	0.0566423
Q71RI9	Q71RI9	Kynurenine--oxoglutarate transaminase 3	Ccbl2	1	2	2	2	5.3	51.126	0	5.1055	0.271168	0.268468	0.256072	0.252598	0.252742	0.248936	54337000	2	0.265236	3.03521	0.251425	0.857923	0.947931	0.0567164
P23116	P23116	Eukaryotic translation initiation factor 3 subunit A	Eif3a	1	63	63	63	44.4	161.93	0	272.96	36.0907	37.5613	37.1555	37.7508	38.4765	37.9191	16681000000	190	36.9358	2.05632	38.0488	0.998333	1.03013	0.0567424
Q9DC29	Q9DC29	ATP-binding cassette sub-family B member 6, mitochondrial	Abcb6	1	2	2	2	5.5	93.769	0.00050352	2.436	0.0222657	0.0218966	0.0244678	0.0254833	0.0298914	0.0298899	4386500	3	0.0228767	6.07707	0.0284215	8.95295	1.24238	0.0567557
P03888	P03888	NADH-ubiquinone oxidoreductase chain 1	Mtnd1	1	1	1	1	6.3	36.059	0	6.8409	0.1878	0.181085	0.179651	0.176012	0.171884	0.159042	102000000	4	0.182845	2.37948	0.168979	5.23737	0.924166	0.0567825
Q61029	Q61029	Lamina-associated polypeptide 2, isoforms beta/delta/epsilon/gamma	Tmpo	1	28	28	15	66.6	50.372	0	323.31	28.8277	30.8418	29.5142	27.737	30.1884	27.8935	23386000000	164	29.7279	3.4443	28.6063	4.79737	0.962271	0.0569102
Q6IRU7	Q6IRU7	Centrosomal protein of 78 kDa	Cep78	1	2	2	2	5.1	86.889	0.00033738	2.5086	0.0654819	0.0598137	0.0554162	0.0486739	0.0496265	0.048226	9900300	2	0.0602372	8.37726	0.0488421	1.46447	0.810829	0.0569187
Q9DAU1	Q9DAU1	Protein canopy homolog 3	Cnpy3	1	5	5	5	18.8	30.537	0	22.793	2.49062	2.42488	2.39922	2.59082	2.65342	2.66077	641660000	8	2.43824	1.93342	2.635	1.45889	1.0807	0.0572422
Q9CQV8	Q9CQV8	14-3-3 protein beta/alpha;14-3-3 protein beta/alpha, N-terminally processed	Ywhab	1	20	12	10	81.3	28.086	0	323.31	17.6618	20.1387	20.6413	23.3434	22.8588	23.6064	14106000000	109	19.4806	8.188	23.2695	1.62985	1.1945	0.0573841
Q3TDE8	Q3TDE8	Zinc finger protein 691	Znf691	1	1	1	1	5.3	32.198	0.00323	1.8488	0.00160009	0.00170007	0.00189884	0.00138206	0.00112791	0.00141779	914580	1	0.001733	8.77515	0.00130925	12.0725	0.755486	0.0574223
Q3U2S4	Q3U2S4	OTU domain-containing protein 5	Otud5	1	1	1	1	3.4	60.306	0	10.078	0.017726	0.0165766	0.0163869	0.0160805	0.0126651	0.0139784	14771000	1	0.0168965	4.2885	0.0142414	12.0974	0.842859	0.0574907
Q3U6N9	Q3U6N9	UPF0488 protein C8orf33 homolog		1	3	3	3	18.5	24.464	0	10.3	0.0962527	0.091666	0.105743	0.112473	0.116625	0.115909	26598000	4	0.0978872	7.33434	0.115002	1.93023	1.17484	0.0575613
Q9Z1B5	Q9Z1B5	Mitotic spindle assembly checkpoint protein MAD2A	Mad2l1	1	1	1	1	4.9	23.598	0.0022955	2.047	0.205099	0.214666	0.215673	0.188027	0.208144	0.200665	42283000	1	0.211813	2.75529	0.198945	5.11111	0.939251	0.0575647
Q6ZPE2	Q6ZPE2	Myotubularin-related protein 5	Sbf1	1	12	12	12	8.5	208.69	0	37.394	1.50697	1.5094	1.52905	1.57087	1.61906	1.57685	414920000	17	1.51514	0.798928	1.58893	1.65329	1.0487	0.0576632
P41234	P41234	ATP-binding cassette sub-family A member 2	Abca2	1	3	3	3	1.1	270.51	0.00035286	3.1433	0.0962842	0.0997513	0.104119	0.125259	0.157398	0.132611	10622000	3	0.100051	3.92387	0.138423	12.165	1.38352	0.057692
Q3TYX3	Q3TYX3	SET and MYND domain-containing protein 5	Smyd5	1	8	8	8	20	47.095	0	14.048	1.44369	1.43782	1.38985	1.50307	1.56922	1.54623	470590000	11	1.42379	2.07452	1.53951	2.18148	1.08128	0.0577308
Q78HU7	Q78HU7	Glycophorin-C	Gypc	1	2	2	2	28.4	10.329	0	11.776	0.316723	0.363789	0.393107	0.442691	0.437922	0.447548	40740000	3	0.357873	10.7675	0.44272	1.08714	1.23709	0.057785
Q9D898	Q9D898	Actin-related protein 2/3 complex subunit 5-like protein	Arpc5l	1	6	6	6	42.5	16.98	0	15.787	1.77146	1.75605	1.63489	1.63139	1.67825	1.57165	635540000	11	1.7208	4.34671	1.6271	3.28368	0.945549	0.0577969
Q91YD3	Q91YD3	mRNA-decapping enzyme 1A	Dcp1a	1	6	6	6	17.4	65.218	0	53.456	0.443967	0.441278	0.44039	0.456703	0.471586	0.458967	280520000	9	0.441878	0.42153	0.462419	1.73428	1.04648	0.0578408
Q8BH79	Q8BH79	Anoctamin-10	Ano10	1	9	9	9	13.2	76.187	0	19.166	2.10714	2.13646	2.07144	2.05296	2.05504	1.94102	455840000	13	2.10501	1.54688	2.01634	3.23542	0.957878	0.0578422
Q9JHW4	Q9JHW4	Selenocysteine-specific elongation factor	Eefsec	1	10	10	10	25.9	63.538	0	30.406	2.03822	2.04527	2.0625	1.97128	1.87044	1.93003	518780000	16	2.04867	0.609659	1.92392	2.6352	0.939107	0.0578552
P63330	P63330	Serine/threonine-protein phosphatase 2A catalytic subunit alpha isoform	Ppp2ca	1	16	2	2	59.5	35.608	0	6.4362	0.963196	0.974538	0.994426	1.10529	1.08036	1.04905	602790000	15	0.977387	1.61743	1.07823	2.61361	1.10318	0.0578629
Q7TNG8	Q7TNG8	Probable D-lactate dehydrogenase, mitochondrial	Ldhd	1	3	3	3	6	51.847	0.0046112	1.693	0.346276	0.380659	0.345089	0.403152	0.413657	0.428439	431340000	4	0.357342	5.65355	0.415083	3.06056	1.16158	0.0579665
Q8BH34	Q8BH34	Semaphorin-3D	Sema3d	1	1	1	1	1	89.548	0.008062	1.3537	1.2196	1.36949	1.23533	2.61543	2.33867	3.53298	1330300000	3	1.27481	6.46166	2.82903	22.0977	2.21918	0.0580106
Q8CGU1	Q8CGU1	Calcium-binding and coiled-coil domain-containing protein 1	Calcoco1	1	2	2	2	2.7	77.279	0.00083347	2.3178	0.159039	0.152348	0.159076	0.126307	0.139933	0.13049	41630000	2	0.156821	2.47017	0.132244	5.2784	0.843277	0.0581102
Q922E6	Q922E6	FAST kinase domain-containing protein 2	Fastkd2	1	2	2	2	3.3	78.947	0.0056747	1.5795	0.254736	0.295397	0.299042	0.182739	0.265346	0.220538	423800000	2	0.283058	8.68906	0.222874	18.5545	0.787379	0.0581501
Q61390	Q61390	T-complex protein 1 subunit zeta-2	Cct6b	1	6	1	1	10.4	58.184	0.00083626	2.3691	0.115435	0.124336	0.127942	0.135326	0.138625	0.135628	42841000	1	0.122571	5.25228	0.136526	1.33565	1.11386	0.0583522
Q99P58	Q99P58	Ras-related protein Rab-27B	Rab27b	1	9	9	8	39	24.56	0	34.06	0.952794	0.993044	1.03442	0.80263	0.924091	0.85136	426250000	15	0.993421	4.10866	0.85936	7.11277	0.865052	0.0584313
Q9R112	Q9R112	Sulfide:quinone oxidoreductase, mitochondrial	Sqrdl	1	15	15	15	38.4	50.282	0	63.726	2.98558	2.94849	2.77097	3.11437	3.11738	3.06574	1058500000	26	2.90168	3.95299	3.09916	0.93527	1.06806	0.0585292
Q64105	Q64105	Sepiapterin reductase	Spr	1	13	13	13	59.8	27.883	0	88.999	13.6118	13.6009	13.3428	14.3293	15.4587	15.1236	7807100000	54	13.5185	1.12624	14.9705	3.87437	1.10741	0.0586147
Q8R035	Q8R035	Peptidyl-tRNA hydrolase ICT1, mitochondrial	Ict1	1	2	2	2	9.7	23.477	0	4.1352	0.375108	0.381663	0.384348	0.332754	0.352057	0.314023	53359000	2	0.380373	1.24949	0.332945	5.71201	0.875311	0.0586839
Q3UJP5	Q3UJP5	Protein C8orf37 homolog		1	4	4	4	24.9	23.848	0	25.573	0.374088	0.355269	0.334559	0.330359	0.337201	0.287108	99432000	5	0.354639	5.57517	0.318223	8.53565	0.897314	0.0587251
Q6PIX5	Q6PIX5	Inactive rhomboid protein 1	Rhbdf1	1	5	5	5	6.9	97.291	0	12.127	0.728544	0.706433	0.675073	0.639877	0.602472	0.636033	231320000	6	0.70335	3.82013	0.626127	3.28619	0.890207	0.0587697
Q3V1G4	Q3V1G4	Olfactomedin-like protein 2B	Olfml2b	1	1	1	1	1.2	83.502	0.0086714	1.333	0.204378	0.196488	0.251082	0.229752	0.237331	0.267918	83394000	1	0.217316	13.578	0.245001	8.24716	1.12739	0.0587843
Q99JY8	Q99JY8	Lipid phosphate phosphohydrolase 3	Ppap2b	1	1	1	1	3.8	35.216	0.00035474	3.2404	0.0205989	0.0207896	0.0170294	0.0175149	0.0131737	0.0121698	6132900	1	0.0194726	10.877	0.0142861	19.8859	0.733651	0.0589613
P54103	P54103	DnaJ homolog subfamily C member 2;DnaJ homolog subfamily C member 2, N-terminally processed	Dnajc2	1	10	10	10	22.9	71.721	0	31.693	0.708527	0.695852	0.705217	0.759034	0.814975	0.775876	238410000	17	0.703199	0.934893	0.783295	3.66384	1.1139	0.058968
Q8BH58	Q8BH58	TIP41-like protein	Tiprl	1	7	7	7	39.5	31.253	0	24.665	1.49145	1.52643	1.51047	1.64659	1.59809	1.59295	649070000	17	1.50945	1.16024	1.61255	1.83556	1.0683	0.0589822
Q8C2E7	Q8C2E7	WASH complex subunit strumpellin	Kiaa0196	1	13	13	13	14.2	134.11	0	52.991	1.11561	1.10421	1.13179	1.21463	1.22835	1.17822	396820000	21	1.1172	1.24048	1.20706	2.14614	1.08043	0.0592031
Q148V8	Q148V8	Protein FAM83H	Fam83h	1	10	10	10	11.2	131.11	0	34.981	1.01608	0.979976	1.04302	1.15295	1.27603	1.1997	458080000	15	1.01303	3.12278	1.20956	5.13634	1.19401	0.0592335
Q8R2N2	Q8R2N2	Cirhin	Cirh1a	1	6	6	6	10.6	76.908	0	14.897	0.218642	0.216677	0.220867	0.224966	0.22263	0.233301	91559000	8	0.218729	0.958572	0.226965	2.4716	1.03766	0.0593428
P48024	P48024	Eukaryotic translation initiation factor 1	Eif1	1	8	8	2	80.5	12.746	0	76.98	3.20758	3.23598	3.12678	3.34566	3.60373	3.40585	3530300000	28	3.19011	1.77611	3.45175	3.91157	1.08201	0.0595498
P29758	P29758	Ornithine aminotransferase, mitochondrial	Oat	1	27	27	27	63.1	48.354	0	212.75	20.7932	22.0483	21.7055	19.6927	21.5363	20.3306	17234000000	99	21.5157	3.01516	20.5198	4.56268	0.953716	0.0595523
O70252	O70252	Heme oxygenase 2	Hmox2	1	13	13	13	49.5	35.738	0	93.285	3.50918	3.84934	3.95591	4.06525	4.27733	4.16404	1587500000	26	3.77148	6.18646	4.16887	2.54559	1.10537	0.0595819
O54774	O54774	AP-3 complex subunit delta-1	Ap3d1	1	25	25	25	28	135.08	0	128.21	4.0279	4.06437	4.14705	4.29337	4.56779	4.37928	1719900000	48	4.07977	1.49639	4.41348	3.18045	1.0818	0.059683
Q9JJ04	Q9JJ04	Beta-1,4-galactosyltransferase 4;N-acetyllactosamine synthase;Lactotriaosylceramide beta-1,4-galactosyltransferase	B4galt4	1	3	3	3	10.2	39.699	0	5.5598	0.100623	0.10258	0.104273	0.0938963	0.0856356	0.0932408	35716000	5	0.102492	1.78249	0.0909242	5.05012	0.887136	0.0597418
P32442;P32443	P32442;P32443	Homeobox protein MOX-1;Homeobox protein MOX-2	Meox1;Meox2	2	1	1	1	5.5	27.98	0.004176	1.7796	0.118154	0.110842	0.122335	0.115719	0.105894	0.115827	48348000	1	0.11711	4.96698	0.11248	5.07086	0.960464	0.0598161
Q8R1S4	Q8R1S4	Metastasis suppressor protein 1	Mtss1	1	2	2	2	2.8	82.407	0.00035874	3.406	0.233379	0.226579	0.219765	0.191819	0.208633	0.171403	115210000	3	0.226574	3.00439	0.190618	9.78093	0.841306	0.0598682
O08786	O08786	Cholecystokinin receptor type A	Cckar	1	1	1	1	3.4	48.436	0	4.7126	0.131129	0.150506	0.145043	0.126587	0.145072	0.134972	33900000	1	0.142226	7.02452	0.135544	6.82876	0.953014	0.0599103
Q9D270	Q9D270	Probable palmitoyltransferase ZDHHC21	Zdhhc21	1	1	1	1	4.5	31.331	0.0097357	1.3104	0.077713	0.0783366	0.0808384	0.0806656	0.0860587	0.0862712	18443000	3	0.0789626	2.09476	0.0843318	3.76703	1.068	0.0599366
Q06185	Q06185	ATP synthase subunit e, mitochondrial	Atp5i	1	7	7	7	73.2	8.2355	0	26.745	2.91875	3.02824	2.80371	2.72341	2.95221	2.67212	3735800000	25	2.9169	3.84928	2.78258	5.35913	0.953951	0.0599807
Q8K1E6	Q8K1E6	Alpha-ketoglutarate-dependent dioxygenase alkB homolog 3	Alkbh3	1	2	2	2	7.7	33.061	0.00036225	3.5371	0.179431	0.166057	0.190773	0.192666	0.196849	0.226535	51930000	4	0.178754	6.92127	0.20535	8.99228	1.14879	0.060117
Q61753	Q61753	D-3-phosphoglycerate dehydrogenase	Phgdh	1	14	14	14	34.3	56.585	0	98.836	6.34487	6.44128	6.67557	6.91525	7.65617	7.2997	2511900000	37	6.48724	2.62172	7.29037	5.08268	1.1238	0.0601811
Q921Q3	Q921Q3	Chitobiosyldiphosphodolichol beta-mannosyltransferase	Alg1	1	2	2	2	5.4	54.417	0	4.0145	0.194121	0.200843	0.208121	0.211119	0.227733	0.218914	52637000	3	0.201028	3.48293	0.219255	3.79118	1.09067	0.0602148
Q9R0Y5	Q9R0Y5	Adenylate kinase isoenzyme 1	Ak1	1	9	9	9	49.5	21.539	0	110.62	3.31575	3.69632	3.45619	4.96271	4.38332	5.30698	4404100000	32	3.48942	5.51519	4.88434	9.55696	1.39976	0.0602498
P16332	P16332	Methylmalonyl-CoA mutase, mitochondrial	Mut	1	22	22	22	35	82.843	0	87.328	10.584	10.5193	10.4499	9.27375	9.92927	9.74605	2915100000	50	10.5177	0.637649	9.64969	3.50491	0.917469	0.0603615
Q3UMT1	Q3UMT1	Protein phosphatase 1 regulatory subunit 12C	Ppp1r12c	1	9	9	9	13.4	84.684	0	15.72	2.0619	1.77911	1.59101	1.46363	1.40973	1.348	344540000	14	1.81067	13.0907	1.40712	4.11168	0.777126	0.0604261
P15532	P15532	Nucleoside diphosphate kinase A	Nme1	1	12	12	7	73.7	17.208	0	105.68	87.1385	90.0008	92.4994	101.354	99.4293	98.0349	59632000000	82	89.8796	2.98459	99.606	1.67314	1.10822	0.060609
P07724	P07724	Serum albumin	Alb	1	16	15	14	30.8	68.692	0	51.173	3.68831	3.57735	3.33837	3.10956	3.36192	2.90771	1076800000	32	3.53468	5.05933	3.1264	7.279	0.884493	0.0607238
O88447	O88447	Kinesin light chain 1	Klc1	1	16	13	11	32.9	61.449	0	32.697	3.9818	3.7864	4.11006	4.19271	4.14274	4.2582	1188500000	25	3.95942	4.11636	4.19788	1.37939	1.06023	0.0608202
Q9EPE9	Q9EPE9	Manganese-transporting ATPase 13A1	Atp13a1	1	15	15	15	14.8	132.39	0	89.439	2.68055	2.64113	2.71135	2.7924	2.85799	2.81201	805880000	24	2.67768	1.31448	2.8208	1.19346	1.05345	0.0608254
Q99LI8	Q99LI8	Hepatocyte growth factor-regulated tyrosine kinase substrate	Hgs	1	16	16	16	25.9	86.014	0	42.307	7.97581	7.86865	7.79659	8.43595	8.22775	8.6226	2424100000	32	7.88035	1.14436	8.42877	2.34344	1.06959	0.0608393
Q9QY36;Q3UX61	Q9QY36;Q3UX61	N-alpha-acetyltransferase 10;N-alpha-acetyltransferase 11	Naa10;Naa11	2	9	9	9	40.9	26.519	0	40.746	1.13303	1.13173	1.20243	1.22482	1.27048	1.25624	423970000	17	1.15573	3.49975	1.25051	1.86815	1.08201	0.0610821
P83940	P83940	Transcription elongation factor B polypeptide 1	Tceb1	1	6	6	6	58.9	12.473	0	64.683	5.46773	5.16778	5.32284	6.15552	5.80614	6.68008	4567200000	29	5.31945	2.81992	6.21391	7.0791	1.16815	0.0610843
Q9WTN0	Q9WTN0	Geranylgeranyl pyrophosphate synthase	Ggps1	1	3	3	3	8.7	34.706	0	4	0.964063	0.976857	0.985032	0.987817	1.04132	1.03403	294080000	3	0.975318	1.08363	1.02106	2.84161	1.0469	0.0611664
Q9DBB1	Q9DBB1	Dual specificity protein phosphatase 6	Dusp6	1	1	1	1	3.7	42.407	0.0041754	1.7796	0.059985	0.0596956	0.057057	0.0626153	0.0657118	0.0642726	8692900	3	0.0589125	2.73877	0.0641999	2.41362	1.08975	0.0612908
Q8BXN9	Q8BXN9	Transmembrane protein 87A	Tmem87a	1	5	5	5	9.2	63.379	0	11.608	0.87371	0.870289	0.861992	0.926513	0.967984	0.905271	345340000	14	0.868664	0.693659	0.933256	3.41764	1.07436	0.0613289
P50580	P50580	Proliferation-associated protein 2G4	Pa2g4	1	23	23	23	56.3	43.698	0	156.75	21.3445	22.3691	22.1088	24.1389	23.9186	23.321	13564000000	93	21.9408	2.42738	23.7929	1.7786	1.08441	0.0613444
Q8BGR9	Q8BGR9	Ubiquitin-like domain-containing CTD phosphatase 1	Ublcp1	1	11	11	10	34	36.836	0	28.228	3.50918	3.60948	3.79596	3.87279	4.19064	4.02768	897180000	29	3.63821	4.00014	4.03037	3.94367	1.10779	0.0613492
Q920A5	Q920A5	Retinoid-inducible serine carboxypeptidase	Scpep1	1	7	7	7	16.6	50.964	0	22.254	3.49306	3.66128	3.60366	3.97707	3.92953	3.81362	1032100000	30	3.586	2.38395	3.90674	2.1521	1.08944	0.0613804
Q9CR67	Q9CR67	Transmembrane protein 33	Tmem33	1	7	7	7	32.4	28.031	0	30.276	1.69718	1.69551	1.6386	1.78359	1.87348	1.72547	469930000	11	1.6771	1.98848	1.79418	4.15622	1.06981	0.0614426
P68033;P62737;P63268	P68033;P62737;P63268	Actin, alpha cardiac muscle 1;Actin, aortic smooth muscle;Actin, gamma-enteric smooth muscle	Actc1;Acta2;Actg2	3	29	11	2	71.1	42.019	0	296.99	90.1253	101.446	123.783	117.046	124.584	133.588	173900000000	290	105.118	16.293	125.073	6.62176	1.18983	0.0614979
Q91VR2	Q91VR2	ATP synthase subunit gamma, mitochondrial	Atp5c1	1	15	15	15	51.7	32.886	0	99.415	18.6685	20.5109	20.4797	20.1413	21.2251	21.199	16426000000	109	19.8864	5.30419	20.8552	2.96479	1.04871	0.0615041
Q9CR47	Q9CR47	Ribosome biogenesis protein NSA2 homolog	Nsa2	1	1	1	1	4.2	30.036	0.0026063	1.9541	0.064816	0.0626338	0.0691063	0.0677802	0.0690611	0.0724136	31039000	1	0.0655187	5.02599	0.0697516	3.43021	1.06461	0.0615467
P33611	P33611	DNA polymerase alpha subunit B	Pola2	1	2	2	2	4.2	66.213	0	4.5202	0.0426196	0.0449119	0.051049	0.0489163	0.0500364	0.0533367	6170000	4	0.0461935	9.43508	0.0507631	4.52701	1.09892	0.0616245
Q3U2V3	Q3U2V3	8-oxo-dGDP phosphatase NUDT18	Nudt18	1	2	2	2	11.5	35.693	0	15.904	0.0510876	0.0514164	0.0563806	0.0667078	0.0803957	0.0691979	34723000	3	0.0529615	5.59949	0.0721005	10.1123	1.36137	0.0616645
Q5SV85	Q5SV85	Synergin gamma	Synrg	1	6	6	6	4.9	139.61	0	15.864	0.622981	0.653486	0.670229	0.677596	0.714629	0.692567	122060000	12	0.648899	3.69182	0.694931	2.68071	1.07094	0.0616963
Q9Z0V7	Q9Z0V7	Mitochondrial import inner membrane translocase subunit Tim17-B	Timm17b	1	6	6	6	52.9	18.352	0	23.693	0.655528	0.650451	0.656953	0.588146	0.625256	0.591755	274340000	9	0.654311	0.522312	0.601719	3.40084	0.919623	0.0617558
Q8C3P7	Q8C3P7	N6-adenosine-methyltransferase subunit METTL3	Mettl3	1	3	3	3	4.3	64.615	0	5.6584	0.295445	0.301206	0.327587	0.331451	0.342168	0.342493	56949000	3	0.308079	5.56288	0.338704	1.85506	1.09941	0.0618008
Q9DBN4	Q9DBN4	Putative monooxygenase p33MONOX	P33monox	1	3	3	3	9.2	32.715	0.00018312	3.7237	0.523406	0.508937	0.556583	0.530087	0.516096	0.570815	108120000	6	0.529642	4.61209	0.538999	5.27404	1.01767	0.0618077
Q9DCW4	Q9DCW4	Electron transfer flavoprotein subunit beta	Etfb	1	15	15	15	59.2	27.623	0	152.34	30.4591	31.6689	29.1986	26.3536	29.9672	26.799	15192000000	83	30.4422	4.05769	27.7066	7.11148	0.910138	0.0618607
Q99K28	Q99K28	ADP-ribosylation factor GTPase-activating protein 2	Arfgap2	1	8	8	8	17.1	56.598	0	36.177	4.74624	4.79513	4.88779	5.15665	5.02876	5.50055	1841600000	29	4.80972	1.49485	5.22865	4.66662	1.0871	0.062059
Q6Q477	Q6Q477	Calcium-transporting ATPase	Atp2b4	1	18	9	9	19.1	133.07	0	54.666	1.43526	1.45182	1.41707	1.38761	1.32962	1.33882	440790000	18	1.43472	1.21131	1.35202	2.3053	0.942358	0.0621359
Q3UX10	Q3UX10	Tubulin alpha chain-like 3	Tubal3	1	4	1	1	8.3	49.988	0	21.792	0.10082	0.118009	0.137478	0.136	0.159483	0.152452	65735000	2	0.118769	15.4426	0.149312	8.07187	1.25716	0.0621727
Q9JJK5	Q9JJK5	Homocysteine-responsive endoplasmic reticulum-resident ubiquitin-like domain member 1 protein	Herpud1	1	3	3	3	9.2	43.907	0	8.2199	0.189542	0.186481	0.188919	0.224892	0.269387	0.235304	161160000	9	0.188314	0.859124	0.243194	9.56989	1.29143	0.0622344
Q64701	Q64701	Retinoblastoma-like protein 1	Rbl1	1	2	2	2	2.4	119.46	0.0003459	2.8684	0.116077	0.116171	0.125207	0.11493	0.115039	0.122851	31540000	2	0.119152	4.40155	0.117606	3.86231	0.987032	0.0624893
Q8CGZ0	Q8CGZ0	Calcium homeostasis endoplasmic reticulum protein	Cherp	1	15	15	15	19	106.17	0	51.008	6.35472	6.44128	6.10233	6.1395	5.84404	5.63036	2128400000	36	6.29944	2.79555	5.8713	4.35444	0.932034	0.0625628
Q7TSH2	Q7TSH2	Phosphorylase b kinase regulatory subunit beta	Phkb	1	8	8	8	9.8	123.89	0	25.921	0.627118	0.620184	0.645054	0.675172	0.725734	0.699396	145980000	10	0.630785	2.03461	0.700101	3.61212	1.10989	0.0625937
Q8R0G7	Q8R0G7	Protein spinster homolog 1	Spns1	1	2	2	2	9.1	56.708	0	10.984	0.166097	0.186156	0.178866	0.202831	0.201776	0.199367	102950000	3	0.17704	5.73531	0.201325	0.881992	1.13717	0.062645
Q922B1	Q922B1	O-acetyl-ADP-ribose deacetylase MACROD1	Macrod1	1	6	6	6	30.3	35.294	0	84.071	1.47959	1.51733	1.45548	1.36485	1.33297	1.38283	758430000	12	1.48413	2.10027	1.36021	1.85644	0.916504	0.0626625
P04231;P20040;P18468;P04230;P18469	P04231;P20040;P18468;P04230;P18469	H-2 class II histocompatibility antigen, E-S beta chain;H-2 class II histocompatibility antigen, E-Q beta chain;H-2 class II histocompatibility antigen, I-A beta chain;H-2 class II histocompatibility antigen, E-B beta chain;H-2 class II histocompatibility antigen, I-E beta chain	H2-Eb1	5	2	2	2	8.6	26.647	0.00036147	3.4968	0.632674	0.665121	0.643676	0.512131	0.621687	0.549558	88785000	2	0.647157	2.54981	0.561125	9.92399	0.867062	0.062716
Q9WV03;Q9WTJ8	Q9WV03	Protein FAM50A	Fam50a	2	5	5	5	17.7	40.251	0	10.151	0.537198	0.565677	0.582552	0.576682	0.661525	0.638249	218890000	8	0.561809	4.08029	0.625485	7.00864	1.11334	0.0627707
Q99KK7	Q99KK7	Dipeptidyl peptidase 3	Dpp3	1	31	31	31	48.9	82.897	0	237.43	14.1638	14.1653	14.4275	15.2978	16.3277	15.3913	8514800000	119	14.2522	1.06501	15.6723	3.63406	1.09964	0.063011
Q6NV83	Q6NV83	U2 snRNP-associated SURP motif-containing protein	U2surp	1	23	23	23	23.6	118.26	0	60.825	8.37142	8.62617	8.23664	8.1282	8.35511	8.13912	2948500000	52	8.41141	2.35177	8.20748	1.55922	0.975755	0.0630997
Q6P2B1;REV__Q9CR25	Q6P2B1	Transportin-3	Tnpo3	2	11	11	11	13.9	104.17	0	33.451	2.10143	2.10185	2.07665	2.17327	2.22608	2.12781	759880000	21	2.09331	0.689081	2.17572	2.26028	1.03937	0.0631064
Q3UQA7	Q3UQA7	Selenoprotein H	Selh	1	7	7	7	62.1	12.974	0	17.444	2.84885	3.07997	2.98783	2.76466	2.94969	2.7752	1221600000	18	2.97221	3.91458	2.82985	3.6723	0.952102	0.0631223
Q9JKX6	Q9JKX6	ADP-sugar pyrophosphatase	Nudt5	1	5	5	5	26.1	23.984	0	15.18	2.36532	2.23139	2.22328	2.06677	2.02574	2.11225	707060000	12	2.27333	3.50876	2.06825	2.09249	0.90979	0.0631475
Q3UPL0	Q3UPL0	Protein transport protein Sec31A	Sec31a	1	42	42	41	36.7	133.57	0	282.05	26.8725	26.3296	27.3181	27.5468	28.0312	28.3585	14121000000	129	26.8401	1.84454	27.9788	1.45956	1.04243	0.0631591
Q9WVK4	Q9WVK4	EH domain-containing protein 1	Ehd1	1	33	32	21	68.7	60.602	0	161.19	10.2758	9.82421	9.93758	9.97596	9.70892	9.74469	4953300000	93	10.0125	2.3466	9.80986	1.47768	0.979757	0.0631605
P54731	P54731	FAS-associated factor 1	Faf1	1	11	11	11	20	73.862	0	31.789	3.32619	3.3517	3.29094	3.49859	3.46002	3.56763	1153600000	22	3.32294	0.918104	3.50875	1.55377	1.05592	0.0631885
Q8BP48	Q8BP48	Methionine aminopeptidase 1	Metap1	1	13	13	13	42.7	43.221	0	69.829	3.88108	3.84495	3.95424	4.22722	4.48406	4.23084	1659600000	30	3.89342	1.43009	4.31404	3.4133	1.10803	0.0631962
Q9Z2U2	Q9Z2U2	Zinc finger protein 292	Zfp292	1	1	1	1	0.4	301.05	0.0037001	1.7912	0.0310316	0.0277502	0.0259558	0.0212955	0.0216486	0.0221587	4039400	1	0.0282459	9.11268	0.021701	1.99972	0.768288	0.0632211
P68373	P68373	Tubulin alpha-1C chain	Tuba1c	1	29	1	1	68.4	49.909	0	18.289	0.527228	0.43955	0.555539	0.650806	0.746359	0.738292	727790000	17	0.507439	11.9175	0.711819	7.44462	1.40277	0.0632323
Q922G7	Q922G7	Tektin-2	Tekt2	1	1	1	1	3.3	50.311	0.0030764	1.873	0.112578	0.105425	0.118105	0.12477	0.126466	0.126736	6033700	3	0.112036	5.67435	0.125991	0.845698	1.12455	0.0633227
P97820	P97820	Mitogen-activated protein kinase kinase kinase kinase 4	Map4k4	1	14	14	9	14.4	140.6	0	69.688	2.07503	2.13502	2.20387	2.26141	2.204	2.33314	1232500000	29	2.13797	3.01561	2.26618	2.8553	1.05997	0.0633307
Q61554	Q61554	Fibrillin-1	Fbn1	1	33	33	32	14.7	312.3	0	169.35	5.15959	5.25715	5.01973	5.29183	5.30771	5.10527	1911200000	61	5.14549	2.31922	5.23494	2.15053	1.01738	0.0633781
Q9Z2I9	Q9Z2I9	Succinyl-CoA ligase [ADP-forming] subunit beta, mitochondrial	Sucla2	1	20	20	20	52.9	50.113	0	147.57	24.5019	25.3052	23.2866	22.3704	22.6005	22.3215	13270000000	68	24.3646	4.17107	22.4308	0.66423	0.920632	0.0634544
Q9EQK5	Q9EQK5	Major vault protein	Mvp	1	31	31	31	48.4	95.923	0	237.89	13.6185	12.5693	12.904	14.9218	16.1245	15.4207	7994500000	117	13.0306	4.1127	15.489	3.9012	1.18867	0.063462
Q8BR92	Q8BR92	Paralemmin-2	Palm2	1	7	5	4	19.9	42.095	0	32.806	1.62948	1.77641	1.87383	1.91951	2.01917	1.97693	763740000	13	1.75991	6.98936	1.97187	2.53689	1.12044	0.0634813
Q8VH51	Q8VH51	RNA-binding protein 39	Rbm39	1	18	18	18	38.1	59.406	0	136.33	8.92663	9.20159	8.97689	8.79425	9.02717	8.6633	4464100000	54	9.03504	1.62046	8.82824	2.0876	0.977112	0.0635075
Q3TT38	Q3TT38	Uncharacterized protein C6orf106 homolog	D17Wsu92e	1	1	1	1	6.2	32.081	0.00034241	2.7303	0.137075	0.135018	0.148233	0.157958	0.167856	0.160887	19398000	2	0.140109	5.07495	0.162234	3.13403	1.15791	0.0635266
Q9R1Q9	Q9R1Q9	V-type proton ATPase subunit S1	Atp6ap1	1	2	2	2	5.8	51.007	0	11.861	0.182347	0.178644	0.188781	0.204162	0.231615	0.219195	85623000	5	0.183258	2.79911	0.218324	6.2967	1.19135	0.063566
Q3UVL4	Q3UVL4	Vacuolar protein sorting-associated protein 51 homolog	Vps51	1	12	12	12	18.9	86.186	0	42.195	1.72425	1.71217	1.74348	1.79961	1.87149	1.82126	492990000	16	1.72663	0.914686	1.83079	2.01426	1.06032	0.0635716
Q45VK7	Q45VK7	Cytoplasmic dynein 2 heavy chain 1	Dync2h1	1	19	19	19	5.3	492.33	0	30.346	1.30176	1.23645	1.22539	1.13935	1.16105	1.14457	1312700000	23	1.25453	3.28965	1.14832	0.986329	0.915341	0.0635861
Q9ESY9	Q9ESY9	Gamma-interferon-inducible lysosomal thiol reductase	Ifi30	1	6	6	6	21.4	27.784	0	64.094	0.974427	1.09055	1.1479	1.15813	1.41379	1.28197	712620000	32	1.07096	8.25257	1.28463	9.9523	1.19951	0.0636096
Q8VCT4;P23953;Q8VCC2	Q8VCT4	Carboxylesterase 1D	Ces1d	3	31	31	29	68.3	61.787	0	321.56	65.1588	78.4799	60.0797	49.6641	57.3651	52.4547	56874000000	216	67.9061	13.9939	53.1613	7.33394	0.782864	0.0637403
Q80UK8	Q80UK8	Integrator complex subunit 2	Ints2	1	7	7	7	6.1	133.51	0	12.903	0.686264	0.731473	0.732355	0.751803	0.776943	0.756473	132590000	8	0.716697	3.67796	0.76174	1.75544	1.06285	0.0638198
P15327	P15327	Bisphosphoglycerate mutase	Bpgm	1	1	1	1	4.2	29.978	0.00035112	3.0723	0.130215	0.121339	0.123166	0.111938	0.114867	0.107564	24949000	1	0.124907	3.75261	0.111456	3.29728	0.892319	0.0638969
Q8BY71	Q8BY71	Histone acetyltransferase type B catalytic subunit	Hat1	1	7	7	7	21.9	49.278	0	25.728	0.938372	0.923952	0.975972	0.914063	0.892405	0.918568	428010000	12	0.946099	2.8387	0.908345	1.53988	0.960095	0.0640635
Q6QD59	Q6QD59	Vesicle transport protein SEC20	Bnip1	1	6	6	6	27.2	26.175	0	10.012	2.11774	2.21212	2.17786	2.34839	2.29381	2.36024	430680000	8	2.16924	2.20255	2.33415	1.51791	1.07602	0.0640777
Q05CL8	Q05CL8	La-related protein 7	Larp7	1	15	15	15	25.8	64.802	0	44.825	5.43542	5.46202	5.20928	5.04735	5.29846	4.99491	1454000000	27	5.3689	2.58674	5.11358	3.17287	0.952443	0.064121
Q99NF3	Q99NF3	Centrosomal protein of 41 kDa	Cep41	1	2	2	2	8	41.441	0.0003502	3.0332	0.0388522	0.0352626	0.0354972	0.0297549	0.0296389	0.0319568	8536200	3	0.0365373	5.49614	0.0304502	4.28909	0.833399	0.0641489
Q9D6W8	Q9D6W8	Uncharacterized protein C17orf59 homolog		1	3	3	3	16.1	38.011	0	8.4115	0.0985893	0.10572	0.111467	0.107698	0.11733	0.115579	61460000	3	0.105259	6.12888	0.113536	4.51914	1.07863	0.0641688
Q8BJM5	Q8BJM5	Zinc transporter 6	Slc30a6	1	2	2	2	7	51.026	0	9.3134	0.124025	0.121453	0.122351	0.132064	0.140846	0.133285	33437000	2	0.12261	1.06463	0.135398	3.51339	1.1043	0.0641908
Q9CWL8	Q9CWL8	Beta-catenin-like protein 1	Ctnnbl1	1	11	11	11	22.4	64.979	0	23.078	3.35818	3.49132	3.48859	3.56639	3.65361	3.56238	1187100000	24	3.44603	2.20803	3.59413	1.43445	1.04298	0.0641915
Q8R2Y9	Q8R2Y9	SOSS complex subunit B1	Nabp2	1	1	1	1	6.1	22.628	0.00034008	2.6267	0.0152124	0.0155063	0.0149469	0.0164602	0.0180283	0.0184134	6809600	1	0.0152218	1.83831	0.017634	5.86712	1.15847	0.0642557
O09061	O09061	Proteasome subunit beta type-1	Psmb1	1	13	13	13	57.5	26.372	0	144.47	12.9447	14.1021	12.8814	16.023	15.2035	15.7391	8934100000	60	13.3094	5.1634	15.6552	2.65825	1.17625	0.064309
Q9CQA9	Q9CQA9	Cancer-related nucleoside-triphosphatase homolog	Ntpcr	1	6	6	6	38.9	20.667	0	11.982	0.597013	0.575373	0.517254	0.496805	0.417632	0.457158	598140000	7	0.563213	7.32346	0.457199	8.65851	0.811768	0.0645997
Q8R0F9	Q8R0F9	SEC14-like protein 4	Sec14l4	1	16	16	16	47.9	46.053	0	76.572	5.79675	6.18793	6.05557	6.25167	7.4702	7.0211	1830900000	33	6.01342	3.30868	6.91432	8.91254	1.14982	0.0647001
Q9JJW0	Q9JJW0	Peroxisomal membrane protein 4	Pxmp4	1	1	1	1	7.1	24.196	0	13.109	0.197624	0.201391	0.214559	0.218387	0.243836	0.234323	125550000	3	0.204525	4.34742	0.232182	5.53818	1.13523	0.0647033
Q6P1F6;Q6ZWR4;Q8BG02	Q6P1F6	Serine/threonine-protein phosphatase 2A 55 kDa regulatory subunit B alpha isoform	Ppp2r2a	3	15	15	12	49.7	51.691	0	96.471	4.18197	4.07457	4.13152	4.44335	4.36229	4.23333	2755100000	42	4.12935	1.3012	4.34632	2.43694	1.05254	0.0647702
Q9CQF0	Q9CQF0	39S ribosomal protein L11, mitochondrial	Mrpl11	1	4	4	4	25.5	20.68	0	8.556	0.646229	0.65513	0.636536	0.575984	0.63006	0.585061	293070000	4	0.645965	1.43967	0.597035	4.85035	0.924252	0.0648148
P23949;Q5ISE2	P23949	Zinc finger protein 36, C3H1 type-like 2	Zfp36l2	2	4	2	2	10.5	50.069	0	4.4783	0.0730475	0.070403	0.0672943	0.0651012	0.0572681	0.0621515	24111000	2	0.0702483	4.09934	0.0615069	6.43195	0.875565	0.0648292
Q9CQC9	Q9CQC9	GTP-binding protein SAR1b	Sar1b	1	13	13	10	60.6	22.382	0	119.39	6.15139	6.22544	6.17122	6.24181	6.4544	6.30786	4997100000	38	6.18269	0.620037	6.33469	1.71761	1.02459	0.0648692
Q9Z1P6	Q9Z1P6	NADH dehydrogenase [ubiquinone] 1 alpha subcomplex subunit 7	Ndufa7	1	9	9	9	55.8	12.575	0	59.263	3.72839	3.74307	3.72256	3.47982	3.65617	3.51322	1717200000	20	3.73134	0.283131	3.54973	2.639	0.95133	0.064957
Q05860	Q05860	Formin-1	Fmn1	1	3	3	3	2	163.58	0.0029192	1.8902	1.8386	2.32539	2.23163	2.35739	2.66368	2.42554	6046100000	9	2.13188	12.1149	2.48221	6.47877	1.16433	0.0650212
Q99N91	Q99N91	39S ribosomal protein L34, mitochondrial	Mrpl34	1	2	2	2	12	10.531	0.0077869	1.4183	0.0956931	0.074492	0.0701877	0.0631207	0.0622392	0.0492888	12145000	3	0.0801243	17.0407	0.0582162	13.302	0.726574	0.0652306
Q3UKC1	Q3UKC1	Tax1-binding protein 1 homolog	Tax1bp1	1	6	6	6	10.2	93.629	0	15.291	0.635669	0.606652	0.609732	0.663914	0.686997	0.671039	139190000	6	0.617351	2.58171	0.673983	1.75378	1.09173	0.065243
P18760	P18760	Cofilin-1	Cfl1	1	20	20	18	83.1	18.559	0	197.42	93.2698	104.312	114.122	121.722	126.832	124.063	108750000000	215	103.902	10.0406	124.205	2.05947	1.19542	0.0652495
Q9JJN6	Q9JJN6	Beta-catenin-interacting protein 1	Ctnnbip1	1	1	1	1	38.3	9.1742	0	8.1937	0.0173922	0.0181254	0.0199119	0.0151248	0.0118683	0.0155831	4824700	1	0.0184765	7.01441	0.0141921	14.2716	0.768115	0.0652873
P70325	P70325	T-box transcription factor TBX4	Tbx4	1	4	2	2	8.2	61.1	0.0027629	1.9292	0.279612	0.311732	0.294491	0.351527	0.34159	0.334298	57042000	2	0.295278	5.44375	0.342472	2.52529	1.15983	0.0653002
Q8BGS3	Q8BGS3	Zinc finger protein with KRAB and SCAN domains 1	Zkscan1	1	2	2	2	3.2	63.438	0.00036397	3.606	0.171909	0.172051	0.160817	0.153787	0.165124	0.1412	22097000	4	0.168259	3.83074	0.15337	7.80286	0.911514	0.0653106
Q91V09	Q91V09	WD repeat-containing protein 13	Wdr13	1	5	5	5	12	53.663	0	7.1938	1.43392	1.44039	1.36204	1.58373	1.86964	1.7356	1009900000	7	1.41212	3.07952	1.72966	8.2704	1.22487	0.0653116
Q8BIX3	Q8BIX3	ARL14 effector protein	Arl14ep	1	4	4	4	18.5	31.01	0	12.479	0.32722	0.316879	0.313784	0.313681	0.307609	0.308858	78297000	5	0.319294	2.20371	0.310049	1.03418	0.971044	0.0653249
Q9CR39	Q9CR39	WD repeat domain phosphoinositide-interacting protein 3	Wdr45b	1	3	3	3	9.9	38.02	0	6.2119	0.395224	0.414118	0.444315	0.465167	0.47921	0.469053	172420000	5	0.417885	5.92533	0.471143	1.53908	1.12745	0.0653632
Q80WC7	Q80WC7	Arf-GAP domain and FG repeat-containing protein 2	Agfg2	1	9	7	7	29.9	48.967	0	59.743	0.559264	0.569471	0.58084	0.582969	0.632572	0.647611	277530000	14	0.569859	1.89406	0.62105	5.4466	1.08983	0.0654656
Q8CAK1	Q8CAK1	Putative transferase CAF17 homolog, mitochondrial	Iba57	1	2	2	2	11.2	38.399	0	14.663	3.99637	4.0892	3.45152	4.22188	4.56735	4.09276	1624000000	2	3.8457	8.95835	4.294	5.71438	1.11657	0.0656868
Q3UMU9	Q3UMU9	Hepatoma-derived growth factor-related protein 2	Hdgfrp2	1	12	10	10	14.5	74.29	0	71.688	2.70557	2.69037	2.58034	2.63063	2.47419	2.39606	1245500000	19	2.65876	2.57033	2.50029	4.77731	0.940397	0.0657357
Q62465	Q62465	Synaptic vesicle membrane protein VAT-1 homolog	Vat1	1	15	15	15	39.2	43.096	0	109.78	10.24	10.564	9.95094	12.4281	11.4395	12.4737	5735700000	57	10.2516	2.99183	12.1138	4.82407	1.18164	0.0657673
Q920G9	Q920G9	Germ cell-less protein-like 1	Gmcl1	1	1	1	1	2.9	59.653	0.0021371	2.0804	0.0119454	0.0118548	0.0113028	0.0116265	0.0113285	0.010462	3740400	1	0.011701	2.9723	0.011139	5.43078	0.951968	0.065774
P62746	P62746	Rho-related GTP-binding protein RhoB	Rhob	1	7	4	4	35.2	22.123	0	10.423	2.34794	2.24412	2.2065	2.13206	2.08175	2.13084	368430000	12	2.26619	3.23256	2.11488	1.35715	0.933235	0.0657974
P19788	P19788	Matrix Gla protein	Mgp	1	1	1	1	10.6	12.359	0.00067013	2.4028	0.0928048	0.0915437	0.0926539	0.107476	0.0974286	0.109636	31668000	1	0.0923341	0.745846	0.104847	6.21334	1.13551	0.0658561
Q9CQV6	Q9CQV6	Microtubule-associated proteins 1A/1B light chain 3B	Map1lc3b	1	2	1	1	16.8	14.617	0	4.7612	0.259642	0.259519	0.262652	0.287651	0.339731	0.335338	178670000	2	0.260604	0.680818	0.320907	9.00077	1.2314	0.0658664
Q9D820	Q9D820	Prolyl-tRNA synthetase associated domain-containing protein 1	Prorsd1	1	5	5	5	30.8	18.862	0	14.558	1.91631	2.13034	2.0559	3.16655	3.27162	2.49266	633770000	6	2.03418	5.34167	2.97695	14.1984	1.46346	0.0659767
Q8CGY8	Q8CGY8	UDP-N-acetylglucosamine--peptide N-acetylglucosaminyltransferase 110 kDa subunit	Ogt	1	20	20	20	25.6	116.95	0	143.4	5.13122	5.39836	5.36042	5.47427	5.57037	5.51412	1561200000	45	5.29667	2.72878	5.51959	0.874744	1.04209	0.066003
Q9D3D9	Q9D3D9	ATP synthase subunit delta, mitochondrial	Atp5d	1	2	2	2	13.7	17.6	0	116.52	9.78682	9.86005	9.16435	9.14761	9.63444	8.69949	3373800000	14	9.60374	3.98051	9.16051	5.10465	0.953849	0.0660036
O54790;Q61827	O54790;Q61827	Transcription factor MafG;Transcription factor MafK	Mafg;Mafk	2	2	2	2	11.1	17.876	0.00035094	3.0653	0.312708	0.324522	0.31932	0.344288	0.389066	0.348902	2081500000	2	0.31885	1.85695	0.360752	6.8272	1.13142	0.0660238
Q8R2H9	Q8R2H9	Phosphoethanolamine/phosphocholine phosphatase	Phospho1	1	2	2	2	10.5	29.911	0.00035702	3.333	0.0435101	0.0474159	0.040038	0.0566944	0.0749311	0.0775197	7348100	3	0.0436547	8.45517	0.0697151	16.281	1.59697	0.0660477
Q8R143	Q8R143	Pituitary tumor-transforming gene 1 protein-interacting protein	Pttg1ip	1	3	3	3	9.8	19.965	0	4.2068	0.976042	1.08557	1.03363	1.11088	1.13223	1.15135	346620000	5	1.03175	5.31044	1.13149	1.78949	1.09667	0.0660874
Q80XQ2	Q80XQ2	TBC1 domain family member 5	Tbc1d5	1	2	2	2	2.9	91.836	0.0047642	1.6703	0.23639	0.206635	0.214362	0.204676	0.185285	0.202845	72645000	3	0.219129	7.04581	0.197602	5.41788	0.901761	0.0661669
A2AGT5	A2AGT5	Cytoskeleton-associated protein 5	Ckap5	1	40	40	39	22.1	225.63	0	126.84	7.01395	7.19501	7.5465	7.65814	7.78926	7.77142	2464300000	82	7.25182	3.734	7.73961	0.918829	1.06726	0.0662569
Q9DCP9	Q9DCP9	DAZ-associated protein 2	Dazap2	1	1	1	1	22	17.288	0.00036311	3.5725	0.00700095	0.0066647	0.00629564	0.00849348	0.00827138	0.00957238	18123000	1	0.00665376	5.30197	0.00877908	7.92718	1.31942	0.0663722
Q9QZW0	Q9QZW0	Phospholipid-transporting ATPase 11C	Atp11c	1	4	3	3	5.1	129.24	0	10.787	0.303231	0.296716	0.279147	0.267041	0.261851	0.266353	17462000	5	0.293032	4.25123	0.265082	1.06329	0.904618	0.066434
Q68FF6	Q68FF6	ARF GTPase-activating protein GIT1	Git1	1	11	11	9	21.4	85.299	0	37.714	2.45461	2.38766	2.26086	2.40871	2.25939	2.17223	472910000	19	2.36771	4.15598	2.28011	5.24518	0.963003	0.0664525
Q9D358	Q9D358	Low molecular weight phosphotyrosine protein phosphatase	Acp1	1	8	8	8	62.7	18.192	0	45.468	1.6614	1.6475	1.72945	1.77233	1.89798	1.85586	941760000	21	1.67945	2.61141	1.84206	3.47187	1.09682	0.0664953
Q61733	Q61733	28S ribosomal protein S31, mitochondrial	Mrps31	1	4	4	4	13.3	43.88	0	6.8161	0.710655	0.49119	0.389992	0.331768	0.282828	0.234002	454120000	6	0.530612	30.8937	0.282866	17.2813	0.533094	0.0664985
Q3V038	Q3V038	Tetratricopeptide repeat protein 9A	Ttc9	1	4	4	4	18.3	24.35	0	8.1325	0.536922	0.532797	0.515124	0.591515	0.686248	0.622464	202880000	6	0.528281	2.19185	0.633409	7.62628	1.199	0.0665205
Q8K1E0	Q8K1E0	Syntaxin-5	Stx5	1	7	7	7	23.7	39.713	0	34.666	3.12893	3.11163	3.09016	3.34965	3.52714	3.26587	1074300000	27	3.11024	0.624446	3.38088	3.94586	1.08702	0.0666269
Q61205	Q61205	Platelet-activating factor acetylhydrolase IB subunit gamma	Pafah1b3	1	11	11	11	56.5	25.853	0	70.75	6.74285	6.44802	6.18959	5.92378	5.65851	5.90082	5435500000	39	6.46015	4.28516	5.8277	2.52202	0.902099	0.0666866
Q9EQX4	Q9EQX4	Allograft inflammatory factor 1-like	Aif1l	1	2	2	2	14.7	17.024	0	9.1556	0.548191	0.520403	0.511116	0.456867	0.473922	0.471088	255590000	10	0.52657	3.66364	0.467292	1.95578	0.887427	0.0667277
Q9CQU5	Q9CQU5	ZW10 interactor	Zwint	1	4	4	4	24.2	28.713	0	17.191	0.285298	0.256724	0.292003	0.347969	0.392473	0.357296	131530000	8	0.278008	6.73909	0.365913	6.41403	1.31619	0.0667922
Q69ZS8	Q69ZS8	Kazrin	Kazn	1	2	2	2	3.6	86.716	0	8.2631	0.0568839	0.0442079	0.0514081	0.043624	0.0396413	0.0412958	14964000	2	0.0508333	12.5066	0.0415204	4.81898	0.816795	0.0670522
P42208	P42208	Septin-2	2020-09-02	1	17	17	17	59.6	41.525	0	251.47	21.8918	22.719	22.4959	24.6011	23.7534	24.1329	12303000000	88	22.3689	1.91324	24.1625	1.75746	1.08018	0.0671537
P70353	P70353	Nuclear transcription factor Y subunit gamma	Nfyc	1	4	4	4	13.4	37.253	0	8.4491	0.194452	0.221524	0.224483	0.232386	0.244162	0.239067	97320000	7	0.213486	7.75251	0.238539	2.47575	1.11735	0.0672637
P59114	P59114	Phosphorylated CTD-interacting factor 1	Pcif1	1	4	4	4	5.7	80.504	0.00036252	3.5497	0.21242	0.195068	0.181287	0.180512	0.176551	0.16878	87438000	4	0.196258	7.94902	0.175281	3.40496	0.893111	0.067265
Q3V4B5	Q3V4B5	COMM domain-containing protein 6	Commd6	1	5	5	5	72.4	9.7951	0	19.808	0.743833	0.764059	0.818696	0.888053	0.900425	0.868728	323690000	12	0.775529	4.99364	0.885735	1.80364	1.1421	0.0674607
Q78IQ7	Q78IQ7	Zinc transporter ZIP4	Slc39a4	1	5	5	5	11.7	71.062	0	22.911	0.514343	0.506492	0.502014	0.546482	0.592336	0.555211	261870000	11	0.507616	1.22943	0.564676	4.31195	1.11241	0.0674709
O08749	O08749	Dihydrolipoyl dehydrogenase, mitochondrial	Dld	1	19	19	19	44.8	54.272	0	141	14.7734	15.3393	14.6108	13.8942	15.0162	14.0499	11685000000	82	14.9078	2.56533	14.3201	4.24472	0.960574	0.0675881
P43276	P43276	Histone H1.5	Hist1h1b	1	14	11	11	43	22.576	0	82.782	41.2798	52.5167	52.2932	39.4486	47.3613	47.0681	26345000000	84	48.6966	13.192	44.626	10.0528	0.91641	0.0680476
P49138;Q9D2E1	P49138	MAP kinase-activated protein kinase 2	Mapkapk2	2	12	12	10	29.8	44.049	0	38.001	5.01458	5.24703	5.41302	5.52851	5.51264	5.63126	1760600000	25	5.22488	3.83057	5.55747	1.15876	1.06366	0.0683099
Q923D2	Q923D2	Flavin reductase (NADPH)	Blvrb	1	12	12	12	80.6	22.197	0	138.72	9.21586	9.10379	8.81949	16.4039	19.8528	27.3693	10445000000	82	9.04638	2.25863	21.2087	26.4375	2.34444	0.0683862
Q9D1P0	Q9D1P0	39S ribosomal protein L13, mitochondrial	Mrpl13	1	4	4	4	23	20.677	0	7.6594	0.440106	0.422477	0.452999	0.42264	0.370509	0.408625	134900000	10	0.438527	3.49396	0.400591	6.73458	0.913492	0.0684118
Q5EG47;Q8BRK8	Q5EG47	5-AMP-activated protein kinase catalytic subunit alpha-1	Prkaa1	2	12	12	12	25.9	63.928	0	51.954	2.31007	2.29863	2.32086	2.39174	2.45079	2.38335	718380000	19	2.30985	0.481292	2.40862	1.52588	1.04276	0.0684472
P58468	P58468	Protein FAM207A	Fam207a	1	3	3	3	20.1	24.814	0	17.409	0.567381	0.570357	0.581508	0.594227	0.591852	0.590534	195360000	6	0.573082	1.29956	0.592204	0.316045	1.03337	0.0684858
Q91WU5	Q91WU5	Arsenite methyltransferase	As3mt	1	10	10	10	34	41.793	0	81.389	2.4193	2.43786	2.40803	2.55096	2.81921	2.67999	1405800000	22	2.42173	0.622006	2.68339	4.99945	1.10804	0.0685228
Q80UG5	Q80UG5	Septin-9	2020-09-09	1	22	22	22	43.2	65.574	0	84.35	12.0991	12.762	12.9403	13.7833	13.3997	13.9468	4056900000	60	12.6005	3.51797	13.7099	2.04812	1.08805	0.0685414
Q8BTY8	Q8BTY8	Sec1 family domain-containing protein 2	Scfd2	1	8	8	8	14.5	74.75	0	20.644	0.372248	0.37445	0.391132	0.38469	0.409224	0.413962	195330000	9	0.379277	2.72258	0.402625	3.90232	1.06156	0.0685894
O35071	O35071	Kinesin-like protein KIF1C	Kif1c	1	13	13	7	11.9	122.43	0	26.334	2.78836	2.71305	2.71762	2.92581	3.02175	3.12395	568400000	26	2.73968	1.54118	3.02384	3.27671	1.10372	0.0686876
Q9QZ05	Q9QZ05	Eukaryotic translation initiation factor 2-alpha kinase 4	Eif2ak4	1	1	1	1	0.7	186.48	0.00034819	2.9682	0.00601269	0.00663224	0.00717408	0.00796466	0.00747064	0.00816219	4334600	1	0.00660634	8.79655	0.00786583	4.52857	1.19065	0.0689112
Q9Z0X1	Q9Z0X1	Apoptosis-inducing factor 1, mitochondrial	Aifm1	1	22	22	22	38.1	66.765	0	209.49	9.09528	9.1687	9.10966	8.47622	8.94784	8.46295	4195700000	69	9.12455	0.426441	8.629	3.20087	0.945691	0.0691721
Q80U35	Q80U35	Rho guanine nucleotide exchange factor 17	Arhgef17	1	20	20	20	13.2	221.67	0	229.58	4.02593	3.87948	3.81483	3.78917	3.79975	3.63705	843530000	33	3.90675	2.76845	3.74199	2.43279	0.957828	0.0693213
Q99KU0	Q99KU0	Vacuole membrane protein 1	Vmp1	1	1	1	1	7.4	45.96	0.00083361	2.3182	0.00733825	0.00805328	0.00794731	0.00780729	0.00936915	0.00932724	8298200	2	0.00777961	4.96028	0.00883456	10.0728	1.1356	0.0694513
O88811	O88811	Signal transducing adapter molecule 2	Stam2	1	5	4	4	13.4	57.454	0	10.556	0.407558	0.413228	0.432165	0.431638	0.455633	0.448628	160440000	6	0.41765	3.08533	0.4453	2.7709	1.0662	0.0695318
P17897	P17897	Lysozyme C-1	Lyz1	1	9	4	4	54.7	16.794	0	41.69	1.30873	1.02639	1.07701	0.726287	0.803913	0.73897	960140000	23	1.13738	13.2358	0.75639	5.50538	0.66503	0.0695718
Q02496	Q02496	Mucin-1;Mucin-1 subunit alpha;Mucin-1 subunit beta	Muc1	1	5	5	5	6.2	64.538	0	17.878	13.6894	13.9697	12.9524	10.7004	12.9458	10.8514	3442800000	24	13.5372	3.8816	11.4992	10.9146	0.849452	0.0696935
Q60714	Q60714	Long-chain fatty acid transport protein 1	Slc27a1	1	11	10	10	25.2	71.275	0	47.643	2.10679	2.1744	2.10054	2.15564	2.31452	2.19507	1246700000	20	2.12724	1.92539	2.22174	3.72369	1.04443	0.0696954
Q9R1Q7	Q9R1Q7	Proteolipid protein 2	Plp2	1	2	2	2	17.8	16.607	0	7.3815	0.656986	0.617233	0.590694	0.603308	0.582421	0.571629	1426500000	11	0.621638	5.36729	0.585786	2.74934	0.942327	0.0698279
Q6NZJ6	Q6NZJ6	Eukaryotic translation initiation factor 4 gamma 1	Eif4g1	1	49	49	43	34.8	176.07	0	303.3	22.6204	22.7826	23.5601	25.727	23.9372	25.4286	11978000000	143	22.9877	2.18511	25.0309	3.83086	1.08888	0.0698319
Q8VDN2;Q64436	Q8VDN2	Sodium/potassium-transporting ATPase subunit alpha-1	Atp1a1	2	48	48	28	43.6	112.98	0	323.31	49.2592	46.8595	47.5002	39.8808	43.7556	40.0764	32605000000	221	47.8729	2.59551	41.2376	5.29327	0.861397	0.0699555
Q9D061	Q9D061	Acyl-CoA-binding domain-containing protein 6	Acbd6	1	2	2	2	5.7	30.887	0.0041774	1.7817	0.74139	0.710185	0.750851	0.779414	0.810436	0.809208	95347000	4	0.734142	2.89861	0.799686	2.19667	1.08928	0.0700119
O70496	O70496	H(+)/Cl(-) exchange transporter 7	Clcn7	1	2	2	2	2.4	88.712	0.00018305	3.7133	0.175542	0.177063	0.173922	0.163682	0.141066	0.143995	15231000	3	0.175509	0.895022	0.149581	8.22236	0.852268	0.0700507
P43247	P43247	DNA mismatch repair protein Msh2	Msh2	1	18	18	18	24	104.15	0	79.648	3.65734	3.80676	3.82448	4.00793	4.0074	3.95902	964410000	31	3.76286	2.43992	3.99145	0.703634	1.06075	0.0700575
Q80V53	Q80V53	Carbohydrate sulfotransferase 14	Chst14	1	5	5	5	17.3	43.144	0	14.906	0.206971	0.212946	0.231292	0.221268	0.241844	0.243798	47935000	6	0.21707	5.83889	0.235637	5.29722	1.08553	0.0700614
Q9QXY9	Q9QXY9	Peroxisomal biogenesis factor 3	Pex3	1	5	5	5	20.7	42.223	0	32.574	0.33066	0.345903	0.3693	0.390052	0.394531	0.388833	236240000	10	0.348621	5.58284	0.391139	0.76704	1.12196	0.0702409
P49935	P49935	Pro-cathepsin H;Cathepsin H mini chain;Cathepsin H;Cathepsin H heavy chain;Cathepsin H light chain	Ctsh	1	12	12	12	42.3	37.17	0	118.23	10.7688	11.9176	12.3437	14.437	19.7338	15.8915	12844000000	95	11.6767	6.97657	16.6874	16.3994	1.42912	0.0702528
P12032	P12032	Metalloproteinase inhibitor 1	Timp1	1	1	1	1	4.4	22.628	0.0065882	1.5125	6.6802	7.46564	7.10561	8.43677	8.51376	7.7583	9984000000	4	7.08382	5.55036	8.23628	5.04748	1.16269	0.0703246
Q3UHX2	Q3UHX2	28 kDa heat- and acid-stable phosphoprotein	Pdap1	1	7	7	7	27.6	20.605	0	47.735	7.46749	7.68443	7.63835	8.07232	7.89018	8.23138	4828100000	30	7.59676	1.5045	8.06463	2.11705	1.06159	0.070336
Q9WV89	Q9WV89	Syntaxin-binding protein 4	Stxbp4	1	1	1	1	2.5	61.688	0.0016529	2.1984	0.0940381	0.0913962	0.098403	0.102167	0.0953881	0.101933	8842000	2	0.0946124	3.74005	0.0998297	3.85483	1.05514	0.0703509
Q9CWP8	Q9CWP8	DNA polymerase delta subunit 4	Pold4	1	2	2	2	39.3	12.403	0	13.772	0.119864	0.130655	0.138342	0.15223	0.167336	0.150422	19688000	6	0.12962	7.16135	0.156663	5.92829	1.20863	0.0704467
Q9CZC8	Q9CZC8	Secernin-1	Scrn1	1	1	1	1	3.1	46.325	0.00099784	2.2811	0.0400347	0.0358726	0.0446903	0.03739	0.0342564	0.0402976	13788000	1	0.0401992	10.9732	0.0373147	8.09677	0.928245	0.0706744
Q80UY2	Q80UY2	E3 ubiquitin-protein ligase KCMF1	Kcmf1	1	5	5	5	18.4	41.791	0	63.194	0.596383	0.561378	0.600589	0.677103	0.740498	0.684833	505720000	20	0.586116	3.67287	0.700811	4.93513	1.19569	0.0706877
Q8BVA5	Q8BVA5	UPF0554 protein C2orf43 homolog		1	4	4	4	18.7	37.374	0	13.117	1.09658	1.09809	1.1039	1.13278	1.1421	1.11829	182740000	8	1.09952	0.351296	1.13106	1.06075	1.02868	0.07069
Q8BU85	Q8BU85	Methionine-R-sulfoxide reductase B3, mitochondrial	Msrb3	1	4	4	4	20.2	26.832	0	20.667	1.81121	1.67941	1.77446	1.63304	1.60985	1.56138	720060000	6	1.75503	3.8755	1.60142	2.28306	0.912478	0.0708407
Q9CQ33	Q9CQ33	Leucine-zipper-like transcriptional regulator 1	Lztr1	1	1	1	1	1.1	94.475	0.0038585	1.7869	0.0486287	0.0522342	0.051049	0.0545167	0.0577882	0.0634857	6186700	1	0.0506373	3.62906	0.0585968	7.74589	1.15719	0.0709187
Q99NH0	Q99NH0	Ankyrin repeat domain-containing protein 17	Ankrd17	1	16	16	16	7	274.21	0	80.821	2.23966	2.24222	2.24345	2.36495	2.46744	2.33088	901200000	26	2.24178	0.086355	2.38776	2.97684	1.06512	0.0709311
Q99J23	Q99J23	GH3 domain-containing protein	Ghdc	1	6	6	6	9.4	58.507	0	11.089	0.493498	0.485246	0.480304	0.538963	0.611903	0.559146	130650000	7	0.486349	1.37063	0.570004	6.6075	1.17201	0.0709857
Q8VDG7	Q8VDG7	Platelet-activating factor acetylhydrolase 2, cytoplasmic	Pafah2	1	7	7	7	20	43.561	0	25.774	0.864844	0.858612	0.862535	0.957042	1.13232	1.05538	387870000	12	0.861997	0.365463	1.04825	8.38122	1.21607	0.0710887
Q91ZR2	Q91ZR2	Sorting nexin-18	Snx18	1	2	2	2	3.6	67.903	0	11.22	1.31003	1.29517	1.24017	1.20349	1.24051	1.19613	282250000	6	1.28179	2.87105	1.21338	1.96013	0.946626	0.0712362
Q60972	Q60972	Histone-binding protein RBBP4	Rbbp4	1	11	4	4	28.2	47.655	0	28.593	1.85495	1.96973	2.04868	2.17681	2.10854	2.20606	1603200000	15	1.95779	4.97576	2.1638	2.31261	1.10523	0.0713
Q6ZWX6	Q6ZWX6	Eukaryotic translation initiation factor 2 subunit 1	Eif2s1	1	18	18	18	45.7	36.108	0	102.43	16.8946	16.9977	16.6311	17.6095	17.6471	18.1158	6909900000	48	16.8411	1.12259	17.7908	1.58569	1.05639	0.0713229
Q5U4C3	Q5U4C3	Splicing factor, arginine/serine-rich 19	Scaf1	1	5	5	5	5.8	133.84	0	36.065	0.640476	0.641472	0.626474	0.624468	0.624243	0.590263	277740000	9	0.636141	1.31829	0.612991	3.21112	0.963609	0.0713845
Q9EQP6	Q9EQP6	Arrestin-C	Arr3	1	1	1	1	2.6	41.921	0.0027593	1.9088	0.0741193	0.0711913	0.0701459	0.0688649	0.0666241	0.0684381	20226000	2	0.0718188	2.8679	0.0679757	1.75038	0.946488	0.0713958
P10922	P10922	Histone H1.0;Histone H1.0, N-terminally processed	H1f0	1	7	7	7	27.8	20.861	0	33.054	13.2623	15.8789	15.2771	11.7469	14.0528	14.6849	11336000000	42	14.8061	9.25593	13.4949	11.4594	0.911439	0.0714002
Q8VE99	Q8VE99	Coiled-coil domain-containing protein 115	Ccdc115	1	2	2	2	12.2	19.742	0	9.1821	0.197391	0.193976	0.20382	0.217668	0.239424	0.225219	35418000	3	0.198396	2.51939	0.227437	4.85693	1.14638	0.0714588
O88662	O88662	Epithelial membrane protein 2	Emp2	1	2	2	2	5.8	19.747	0.00034252	2.7331	0.0110954	0.0131591	0.0133332	0.0093999	0.00955336	0.00825445	25387000	3	0.0125292	9.93483	0.00906923	7.82629	0.723845	0.0716181
Q52KE7	Q52KE7	Cyclin-L1	Ccnl1	1	1	1	1	2.8	60.132	0.00018549	3.9578	0.0130195	0.0124138	0.0128405	0.0134977	0.0138457	0.0138559	12485000	1	0.012758	2.43929	0.0137331	1.48491	1.07643	0.0716419
P47757	P47757	F-actin-capping protein subunit beta	Capzb	1	15	15	15	66.4	31.345	0	184.17	16.9982	17.4576	17.4331	17.7348	18.0953	17.6717	10963000000	71	17.2963	1.49444	17.8339	1.2816	1.03108	0.0716682
P54116	P54116	Erythrocyte band 7 integral membrane protein	Stom	1	4	4	4	16.9	31.375	0	12.439	1.25309	1.34011	1.35106	1.16729	1.26876	1.18053	443990000	8	1.31475	4.08292	1.20553	4.57549	0.91692	0.0716995
P97864	P97864	Caspase-7;Caspase-7 subunit p20;Caspase-7 subunit p11	Casp7	1	9	9	9	34.7	34.06	0	36.423	1.80802	1.71385	1.73521	1.85044	1.83417	1.81122	582930000	17	1.75236	2.81744	1.83194	1.07549	1.04541	0.0718124
Q9CZG3	Q9CZG3	COMM domain-containing protein 8	Commd8	1	3	3	3	20.8	20.852	0	6.8024	0.267271	0.269054	0.283277	0.291731	0.289672	0.291169	98756000	6	0.273201	3.21068	0.290858	0.365849	1.06463	0.0718404
Q8BG60	Q8BG60	Thioredoxin-interacting protein	Txnip	1	2	2	2	6.8	44.363	0.00035404	3.2086	0.0581961	0.055282	0.0622132	0.0650806	0.066558	0.0662581	12680000	3	0.0585638	5.94258	0.0659656	1.1838	1.12639	0.0721261
Q91V41	Q91V41	Ras-related protein Rab-14	Rab14	1	15	15	15	73	23.897	0	165.97	18.2989	18.4192	18.4256	19.0837	20.2283	19.2954	11934000000	72	18.3812	0.388168	19.5358	3.11726	1.06281	0.0721616
P50096	P50096	Inosine-5-monophosphate dehydrogenase 1	Impdh1	1	5	2	2	7.4	55.278	0.00035255	3.1308	17.8923	9.97471	6.03177	3.95094	2.17971	0.715859	5022500000	7	11.2996	53.4553	2.28217	70.9838	0.20197	0.0721949
Q9D1E8	Q9D1E8	1-acyl-sn-glycerol-3-phosphate acyltransferase epsilon	Agpat5	1	2	2	2	5.5	42.202	0.0001842	3.8251	0.164855	0.166883	0.164729	0.159026	0.158883	0.149879	36264000	2	0.165489	0.730504	0.155929	3.36072	0.942234	0.0722076
Q3TVW5	Q3TVW5	Trichoplein keratin filament-binding protein	Tchp	1	2	2	2	3.8	60.642	0.00018498	3.9084	0.143471	0.120669	0.0990042	0.0791947	0.095419	0.064449	30286000	2	0.121048	18.3693	0.0796876	19.4395	0.658315	0.0722923
Q3ZK22	Q3ZK22	Vezatin	Vezt	1	2	2	2	4	87.986	0	8.9321	0.0993735	0.0886772	0.1033	0.110036	0.115858	0.117921	25697000	6	0.097117	7.79292	0.114605	3.56819	1.18007	0.0723787
Q9D273	Q9D273	Cob(I)yrinic acid a,c-diamide adenosyltransferase, mitochondrial	Mmab	1	5	5	5	22.8	26.273	0	16.401	1.31228	1.34095	1.3567	1.27203	1.30864	1.27785	217540000	10	1.33664	1.68495	1.28617	1.52954	0.962243	0.0724047
Q8K0D5	Q8K0D5	Elongation factor G, mitochondrial	Gfm1	1	13	13	13	18.8	83.549	0	21.95	3.22204	3.151	3.21379	3.42673	3.61364	3.43086	800620000	21	3.19561	1.21584	3.49041	3.05819	1.09225	0.0724711
Q99MD6	Q99MD6	Thioredoxin reductase 3	Txnrd3	1	9	9	9	19.3	71.318	0	55.915	0.877886	0.976688	0.921863	0.837555	0.851244	0.81061	498400000	13	0.925479	5.3486	0.833136	2.48147	0.900222	0.0725458
Q9Z0E0	Q9Z0E0	Neurochondrin	Ncdn	1	2	2	2	3.2	78.894	0.00035797	3.3695	0.309437	0.286612	0.30796	0.332668	0.34405	0.337654	54832000	5	0.301336	4.23889	0.338124	1.68738	1.12208	0.0726015
Q60864	Q60864	Stress-induced-phosphoprotein 1	Stip1	1	44	44	44	67.8	62.581	0	214.52	40.7558	44.6042	43.1873	51.7103	48.159	51.3512	23608000000	150	42.8491	4.54236	50.4068	3.87833	1.17638	0.0727156
Q9DAA6	Q9DAA6	Exosome complex component CSL4	Exosc1	1	3	3	3	19.5	21.423	0	11.97	0.642052	0.651378	0.647099	0.676446	0.689157	0.65928	186860000	4	0.646843	0.721723	0.674961	2.22144	1.04347	0.0727421
Q61187	Q61187	Tumor susceptibility gene 101 protein	Tsg101	1	7	7	7	21	44.123	0	27.812	2.20356	2.31886	2.3854	2.50219	2.44012	2.53852	811380000	17	2.30261	3.99563	2.49361	1.99544	1.08295	0.0728759
Q80Y44	Q80Y44	Probable ATP-dependent RNA helicase DDX10	Ddx10	1	1	1	1	1.7	100.74	0.0029211	1.8991	0.23635	0.230259	0.223978	0.227653	0.221043	0.204256	104820000	1	0.230196	2.68755	0.217651	5.54179	0.945503	0.0730885
Q8R502	Q8R502	Volume-regulated anion channel subunit LRRC8C	Lrrc8c	1	6	6	5	8.5	92.371	0	46.159	0.595555	0.575921	0.597875	0.69662	0.812815	0.712467	325460000	12	0.589784	2.04504	0.740634	8.50768	1.25577	0.0731252
Q8JZN5	Q8JZN5	Acyl-CoA dehydrogenase family member 9, mitochondrial	Acad9	1	22	22	22	37.4	68.721	0	72.52	7.5727	7.81384	7.6968	6.98469	7.62136	7.27663	2686500000	39	7.69445	1.56722	7.29423	4.36914	0.947986	0.073126
Q62165	Q62165	Dystroglycan;Alpha-dystroglycan;Beta-dystroglycan	Dag1	1	8	8	8	12.3	96.904	0	64.12	4.20206	4.30486	3.76469	3.26603	3.79847	3.40232	1443900000	23	4.09054	7.01219	3.48894	7.92755	0.852929	0.0731477
Q9CPR4	Q9CPR4	60S ribosomal protein L17	Rpl17	1	12	12	12	52.7	21.423	0	99.046	18.5483	20.1526	20.3707	20.4261	21.6918	20.9674	17412000000	103	19.6906	5.05412	21.0284	3.02005	1.06795	0.0731759
Q9WTZ1	Q9WTZ1	RING-box protein 2	Rnf7	1	1	1	1	8	12.707	0.0035398	1.7969	0.277961	0.27915	0.287372	0.299542	0.310693	0.297863	97943000	1	0.281495	1.82061	0.302699	2.30384	1.07533	0.0732952
Q9CR26	Q9CR26	Vacuolar protein sorting-associated protein VTA1 homolog	Vta1	1	5	5	5	24.6	33.913	0	43.059	1.97163	1.94237	1.98756	2.05165	2.16984	2.12759	1251200000	15	1.96719	1.16497	2.11636	2.82994	1.07583	0.0734056
Q8BMJ3	Q8BMJ3	Eukaryotic translation initiation factor 1A, X-chromosomal	Eif1ax	1	8	8	4	44.4	16.46	0	40.454	11.4048	11.7465	11.3417	11.7337	12.7171	11.978	7218100000	46	11.4976	1.89431	12.143	4.21647	1.05613	0.0734644
Q8C115	Q8C115	Pleckstrin homology domain-containing family H member 2	Plekhh2	1	3	3	3	2.6	167.73	0	8.8274	0.152995	0.151749	0.18246	0.178174	0.204068	0.204771	35846000	4	0.162402	10.7035	0.195671	7.74627	1.20486	0.0735783
B1AVY7	B1AVY7	Kinesin-like protein KIF16B	Kif16b	1	4	3	3	4	150.06	0	20.758	0.0990307	0.0947517	0.0967246	0.113607	0.110909	0.10187	40349000	7	0.0968357	2.21162	0.108795	5.65021	1.12351	0.0736091
Q8R3B7	Q8R3B7	Bromodomain-containing protein 8	Brd8	1	2	2	2	4.1	102.61	0	9.6552	0.0100926	0.0113498	0.0121633	0.0128366	0.0128515	0.01321	9137100	2	0.0112019	9.3132	0.012966	1.63063	1.15748	0.0736534
P50404	P50404	Pulmonary surfactant-associated protein D	Sftpd	1	8	8	8	34.8	37.688	0	71.446	1.85917	1.85794	1.88898	1.91716	1.99268	1.9531	876760000	19	1.8687	0.940752	1.95432	1.93288	1.04582	0.0737047
O08573	O08573	Galectin-9	Lgals9	1	6	6	6	19	40.035	0	20.584	1.75211	1.63106	1.67568	1.83203	1.81121	1.75858	557090000	16	1.68628	3.63029	1.8006	2.10245	1.0678	0.0738668
Q6AW69	Q6AW69	Cingulin-like protein 1	Cgnl1	1	21	20	20	18.5	148.23	0	67.665	3.17369	3.1045	3.3987	3.35893	3.69248	3.89358	1294400000	34	3.22563	4.76877	3.64833	7.40187	1.13104	0.0738678
Q8VEA4	Q8VEA4	Mitochondrial intermembrane space import and assembly protein 40	Chchd4	1	1	1	1	20.1	15.525	0	7.3809	0.180771	0.19226	0.190756	0.195649	0.204028	0.195459	64999000	7	0.187929	3.32295	0.198379	2.46669	1.0556	0.0739095
Q8CEE0	Q8CEE0	Centrosomal protein of 57 kDa	Cep57	1	2	2	2	4.4	56.909	0	7.9696	0.0272441	0.0292851	0.0239547	0.0233754	0.0275605	0.0186111	11501000	2	0.0268279	10.0248	0.0231824	19.3158	0.864113	0.0739647
P59016	P59016	Vacuolar protein sorting-associated protein 33B	Vps33b	1	9	9	9	17.8	70.525	0	21.832	1.11999	1.13093	1.15137	1.17157	1.28096	1.24624	393650000	11	1.1341	1.40451	1.23292	4.53405	1.08714	0.0739932
Q3UFK8	Q3UFK8	FERM domain-containing protein 8	Frmd8	1	9	9	9	24	51.827	0	33.894	1.47809	1.3963	1.36772	1.2655	1.30745	1.26374	366070000	18	1.41404	4.05101	1.2789	1.93477	0.904429	0.0740474
Q9QZD8	Q9QZD8	Mitochondrial dicarboxylate carrier	Slc25a10	1	14	14	14	59.2	31.715	0	116	10.6852	11.5125	10.7747	10.0203	10.1932	10.2381	4815800000	35	10.9908	4.13087	10.1506	1.13287	0.92355	0.0740726
Q8VCX6	Q8VCX6	Kaptin	Kptn	1	4	4	4	14.7	47.544	0	11.37	0.35714	0.327283	0.342033	0.379899	0.397021	0.390742	70770000	5	0.342152	4.36328	0.389221	2.22536	1.13757	0.0741683
Q61490	Q61490	CD166 antigen	Alcam	1	18	18	18	30.2	65.091	0	150.05	17.8966	18.4453	13.7186	12.2716	14.0286	11.9446	12574000000	78	16.6868	15.4925	12.7482	8.79187	0.763971	0.0741956
Q9CQ19	Q9CQ19	Myosin regulatory light polypeptide 9	Myl9	1	10	4	4	66.3	19.854	0	39.779	3.80412	3.91624	4.44899	4.65989	4.57352	4.71993	2860900000	22	4.05645	8.49366	4.65111	1.58239	1.1466	0.0742104
Q570Y9	Q570Y9	DEP domain-containing mTOR-interacting protein	Deptor	1	5	5	5	12.5	46.119	0	9.0927	0.238399	0.244828	0.226174	0.257865	0.306877	0.279849	60736000	10	0.236467	4.00728	0.28153	8.71985	1.19057	0.074346
Q8BMA6	Q8BMA6	Signal recognition particle subunit SRP68	Srp68	1	24	24	24	44.8	70.573	0	158.68	7.7248	7.57904	7.52228	7.9548	8.3128	8.11515	3962200000	62	7.60871	1.37299	8.12759	2.20637	1.0682	0.0744172
Q8CFD4	Q8CFD4	Sorting nexin-8	Snx8	1	5	5	5	11.5	52.058	0	6.4412	1.9416	1.92168	1.97583	2.13757	2.4923	2.33378	1730300000	14	1.94637	1.40712	2.32121	7.65548	1.19259	0.0745173
Q69ZK6	Q69ZK6	Probable JmjC domain-containing histone demethylation protein 2C	Jmjd1c	1	3	3	3	1.7	260.64	0	5.6225	0.0546497	0.0556193	0.0576373	0.0571094	0.0597581	0.0591077	10460000	5	0.0559688	2.72324	0.0586584	2.35313	1.04806	0.0745923
Q8VE80	Q8VE80	THO complex subunit 3	Thoc3	1	3	3	3	7.1	38.737	0	4.1518	1.68823	1.69889	1.64257	1.77245	1.72748	1.73289	351540000	8	1.67656	1.78447	1.74427	1.40767	1.04038	0.0748128
Q8CIV8	Q8CIV8	Tubulin-specific chaperone E	Tbce	1	5	5	4	15.6	59.085	0	43.727	0.575735	0.563232	0.612404	0.638521	0.661834	0.645847	176270000	9	0.583791	4.37769	0.648734	1.83767	1.11124	0.0748371
P21803;P16092	P21803;P16092	Fibroblast growth factor receptor 2;Fibroblast growth factor receptor 1	Fgfr2;Fgfr1	2	2	2	2	2.2	91.983	0.00034335	2.7644	0.877532	0.827207	0.729641	0.71244	0.728863	0.671355	113810000	3	0.81146	9.2663	0.704219	4.20638	0.867842	0.0750096
Q9R020	Q9R020	Zinc finger Ran-binding domain-containing protein 2	Zranb2	1	7	7	7	21.2	37.35	0	18.844	4.72496	4.89925	4.87736	5.4114	5.3346	5.11024	1760700000	22	4.83385	1.96407	5.28541	2.96076	1.09342	0.0750214
Q6PDQ2	Q6PDQ2	Chromodomain-helicase-DNA-binding protein 4	Chd4	1	58	58	39	31.6	217.75	0	237.33	27.5952	29.4604	29.3355	30.4822	30.671	30.7243	9862000000	147	28.797	3.62095	30.6258	0.415414	1.06351	0.0751064
Q60866	Q60866	Phosphotriesterase-related protein	Pter	1	3	3	3	12.3	39.218	0	6.6396	0.118016	0.131658	0.127491	0.111191	0.110129	0.111743	72005000	3	0.125722	5.56099	0.111021	0.738791	0.88307	0.0752152
Q8VCH7	Q8VCH7	Retinol dehydrogenase 10	Rdh10	1	4	4	4	15.2	38.075	0	10.16	0.610805	0.59957	0.600296	0.651012	0.72287	0.684064	180230000	10	0.603557	1.04168	0.685982	5.24319	1.13657	0.0753063
Q60716	Q60716	Prolyl 4-hydroxylase subunit alpha-2	P4ha2	1	5	5	5	10.2	61.001	0	15.934	1.43778	1.38576	1.29315	1.53175	1.4364	1.44235	149650000	7	1.37223	5.33844	1.47016	3.6335	1.07137	0.0753447
Q4QQM4	Q4QQM4	Tumor protein p53-inducible protein 11	Trp53i11	1	1	1	1	5.3	20.91	0.0076419	1.4333	0.293274	0.295599	0.278893	0.261703	0.276385	0.26795	27097000	1	0.289255	3.12842	0.268679	2.74241	0.928866	0.0753795
P16627	P16627	Heat shock 70 kDa protein 1-like	Hspa1l	1	20	1	1	29.5	70.636	0.00034614	2.878	0.581173	0.419636	0.340547	0.320518	0.282476	0.239904	210760000	3	0.447118	27.43	0.280966	14.3533	0.628393	0.0754208
P59708	P59708	Splicing factor 3B subunit 6	Sf3b6	1	4	4	4	39.2	14.585	0	13.447	2.52782	2.71356	2.70309	2.73676	2.89016	2.76769	1276700000	24	2.64815	3.94028	2.7982	2.89905	1.05666	0.075455
Q9CZH7	Q9CZH7	Matrix-remodeling-associated protein 7	Mxra7	1	2	2	2	25.8	19.457	0	18.844	0.555481	0.619847	0.655408	0.690663	0.715334	0.698673	514930000	8	0.610245	8.30003	0.701556	1.79401	1.14963	0.0754721
O35492	O35492	Dual specificity protein kinase CLK3	Clk3	1	2	2	2	4.9	73.797	0	7.6881	0.0115309	0.0126473	0.0123679	0.0134204	0.0134425	0.0132684	8712500	3	0.012182	4.7692	0.0133771	0.708751	1.0981	0.075567
Q3TNH5	Q3TNH5	Protein FAM172A	Fam172a	1	3	3	3	8.4	48.072	0.00036383	3.6001	0.349563	0.351176	0.356099	0.415614	0.411881	0.376717	414480000	4	0.352279	0.966517	0.401404	5.34645	1.13945	0.0756348
P42227	P42227	Signal transducer and activator of transcription 3	Stat3	1	20	20	20	38.8	88.053	0	125.83	4.11971	3.98242	4.15135	4.31638	4.44219	4.36648	2449800000	45	4.08449	2.19858	4.37502	1.4477	1.07113	0.0756402
P30282	P30282	G1/S-specific cyclin-D3	Ccnd3	1	2	2	2	5.5	32.41	0.00034223	2.7281	0.0429861	0.0488534	0.0522264	0.0508023	0.0592557	0.0554804	19661000	2	0.0480219	9.73708	0.0551795	7.67448	1.14905	0.075685
P98083;Q61120;Q8BMC3	P98083	SHC-transforming protein 1	Shc1	3	11	11	11	23.3	62.607	0	33.04	2.32154	2.3291	2.40281	2.54969	2.68678	2.52278	1178200000	19	2.35115	1.90971	2.58642	3.40047	1.10006	0.0757364
P61600	P61600	N-alpha-acetyltransferase 20	Naa20	1	2	2	2	14.6	20.368	0.00034668	2.9012	0.230759	0.234285	0.25274	0.258815	0.28493	0.271437	73450000	4	0.239261	4.93407	0.271727	4.80643	1.13569	0.0757478
Q8BH04	Q8BH04	Phosphoenolpyruvate carboxykinase [GTP], mitochondrial	Pck2	1	22	22	22	44.4	70.527	0	149.77	9.45819	9.60332	9.64324	8.64592	9.32552	8.74878	5891300000	85	9.56825	1.01774	8.90674	4.11264	0.930864	0.0758153
Q9JKW0	Q9JKW0	ADP-ribosylation factor-like protein 6-interacting protein 1	Arl6ip1	1	3	3	3	11.8	23.437	0	11.142	2.4087	2.36603	2.23126	1.95036	1.19159	1.62425	1905100000	11	2.33533	3.96599	1.58874	23.9581	0.680304	0.0758193
P62627	P62627	Dynein light chain roadblock-type 1	Dynlrb1	1	6	6	6	83.3	10.99	0	58.768	6.71329	6.73805	6.79206	7.17658	7.3305	6.97542	2706900000	35	6.7478	0.596896	7.16083	2.48662	1.06121	0.0758559
P49817;P51637	P49817	Caveolin-1	Cav1	2	6	6	6	40.4	20.538	0	27.045	13.9936	12.8724	12.0848	11.1815	11.1985	11.1015	8613100000	37	12.9836	7.38803	11.1605	0.463958	0.859582	0.0759133
Q8CI08	Q8CI08	SLAIN motif-containing protein 2	Slain2	1	4	4	4	6.5	62.377	0	42.036	0.306793	0.304266	0.302119	0.327265	0.331679	0.310676	138320000	6	0.304393	0.768672	0.323207	3.42632	1.06181	0.0760118
P70663	P70663	SPARC-like protein 1	Sparcl1	1	4	4	4	7.2	72.286	0	9.2397	0.540547	0.437105	0.38603	0.33102	0.335165	0.300084	126310000	6	0.454561	17.3186	0.32209	5.95178	0.708574	0.0761335
Q8K3W3	Q8K3W3	Protein CASC3	Casc3	1	2	2	2	2.4	75.769	0.00035193	3.0959	0.178087	0.163839	0.178699	0.152251	0.146191	0.170376	127790000	4	0.173542	4.84495	0.156273	8.05262	0.90049	0.0761587
Q9ER64	Q9ER64	Oxysterol-binding protein-related protein 5	Osbpl5	1	4	4	4	5.6	98.921	0	30.861	0.29468	0.290524	0.302733	0.303236	0.317489	0.321797	168660000	6	0.295979	2.09718	0.314174	3.09213	1.06147	0.0761978
Q6PE01	Q6PE01	U5 small nuclear ribonucleoprotein 40 kDa protein	Snrnp40	1	12	12	12	46.9	39.275	0	87.385	5.78611	5.88525	5.73117	5.68423	5.744	5.46392	4054900000	35	5.80084	1.34624	5.63072	2.61974	0.970672	0.0762362
Q9CQ20	Q9CQ20	Mid1-interacting protein 1	Mid1ip1	1	5	5	5	46.2	20.356	0	37.77	0.973599	0.950046	0.864706	0.736271	0.747857	0.792067	398660000	10	0.92945	6.16427	0.758732	3.88078	0.816323	0.0763256
O88413;P50586	O88413;P50586	Tubby-related protein 3;Tubby protein	Tulp3;Tub	2	2	2	2	4.1	51.23	0.00018512	3.9205	0.214536	0.204334	0.200881	0.204134	0.182756	0.191977	35855000	2	0.206584	3.43699	0.192955	5.55698	0.93403	0.0763454
Q8BW75	Q8BW75	Amine oxidase [flavin-containing] B	Maob	1	22	22	21	44.8	58.557	0	129.46	23.1121	24.8103	22.0324	20.8238	22.9209	21.3324	13620000000	86	23.3183	6.00541	21.6924	5.04282	0.930273	0.0763551
P09411;P09041	P09411	Phosphoglycerate kinase 1	Pgk1	2	33	33	33	79.1	44.55	0	323.31	57.2386	59.9359	60.0923	63.7042	61.9351	66.0682	35361000000	184	59.0889	2.71517	63.9025	3.24504	1.08146	0.0765452
Q99KV1	Q99KV1	DnaJ homolog subfamily B member 11	Dnajb11	1	9	9	9	30.4	40.555	0	82.256	8.71385	8.52247	8.82116	9.43112	9.98876	9.41679	4804800000	48	8.68582	1.74197	9.61223	3.39326	1.10666	0.0765615
P0DP28;P0DP27;P0DP26;Q9D6P8;P20801	P0DP28;P0DP27;P0DP26			5	15	15	15	98.7	16.837	0	198.47	125.298	128.589	128.426	132.783	144.442	135.072	154570000000	269	127.438	1.45584	137.432	4.49497	1.07842	0.0766637
Q923G2	Q923G2	DNA-directed RNA polymerases I, II, and III subunit RPABC3	Polr2h	1	4	4	4	34.7	17.143	0	6.4515	0.729254	0.74159	0.725132	0.779538	0.757288	0.773253	184100000	6	0.731992	1.16994	0.770026	1.48961	1.05196	0.0766754
Q9R1T4	Q9R1T4	Septin-6	2020-09-06	1	11	4	4	30.4	49.619	0	10.793	0.229305	0.204793	0.209999	0.192012	0.192729	0.185107	55242000	7	0.214699	6.01497	0.189949	2.21587	0.884723	0.0767558
Q99JI1	Q99JI1	Musculoskeletal embryonic nuclear protein 1	Mustn1	1	3	3	3	46.3	8.941	0	36.443	1.03716	1.03246	0.985074	1.08154	1.16704	1.12833	432990000	8	1.01823	2.82945	1.12564	3.80367	1.10549	0.0767798
P58064	P58064	28S ribosomal protein S6, mitochondrial	Mrps6	1	2	2	2	15.2	14.308	0.0003437	2.7731	1.27473	1.2727	1.26886	1.18447	1.24324	1.20979	334310000	6	1.27209	0.234398	1.2125	2.43133	0.953152	0.0768799
A6H5Y3	A6H5Y3	Methionine synthase	Mtr	1	16	16	16	17.2	139.07	0	48.207	1.66983	1.61921	1.60019	1.58722	1.56164	1.57405	312150000	27	1.62975	2.20861	1.5743	0.812523	0.965981	0.0769284
P56716	P56716	Oxygen-regulated protein 1	Rp1	1	3	3	3	1.2	234.39	0.00035978	3.4437	0.44314	0.443259	0.435505	0.390804	0.378754	0.415888	40648000	4	0.440635	1.00828	0.395149	4.79427	0.896772	0.0769412
Q9Z2Y8	Q9Z2Y8	Proline synthase co-transcribed bacterial homolog protein	Prosc	1	11	11	11	44.5	30.048	0	30.192	6.27709	6.33589	6.04889	5.78778	6.12344	5.36894	1332200000	25	6.22062	2.43711	5.76005	6.56264	0.925961	0.0769434
Q9JK42;O70571	Q9JK42	[Pyruvate dehydrogenase (acetyl-transferring)] kinase isozyme 2, mitochondrial	Pdk2	2	3	2	2	9.6	46.04	0	17.854	0.385353	0.444988	0.461057	0.453457	0.480885	0.486873	124730000	4	0.430466	9.26582	0.473738	3.76107	1.10052	0.0769537
Q9D2H6	Q9D2H6	Transcription factor Sp2	Sp2	1	3	3	3	5.7	64.907	0	6.5448	0.390169	0.38017	0.38785	0.371521	0.325338	0.35442	89667000	3	0.386063	1.35556	0.350426	6.66314	0.907692	0.0769786
Q6ZQ58	Q6ZQ58	La-related protein 1	Larp1	1	21	21	21	28.6	121.12	0	146.53	3.17531	3.14952	3.24013	3.46071	3.61708	3.39852	1682300000	49	3.18832	1.46422	3.4921	3.22475	1.09528	0.0772564
Q8CFE4	Q8CFE4	SCY1-like protein 2	Scyl2	1	8	8	8	9.8	103.32	0	37.119	0.802624	0.876233	0.873223	0.923636	1.00544	0.91296	344590000	12	0.850693	4.89674	0.947346	5.34074	1.11362	0.0773049
Q99NH2	Q99NH2	Partitioning defective 3 homolog	Pard3	1	13	13	13	10.1	149.07	0	28.384	1.9394	2.03845	2.0873	2.20438	2.23498	2.16892	535700000	17	2.02171	3.72746	2.20276	1.50068	1.08955	0.0773153
Q8BMQ2	Q8BMQ2	General transcription factor 3C polypeptide 4	Gtf3c4	1	6	6	6	8.9	91.612	0	17.323	0.747892	0.809164	0.76872	0.780729	0.83582	0.83535	219550000	8	0.775259	4.01869	0.8173	3.87515	1.05423	0.0773306
Q9CQZ0;Q921I0	Q9CQZ0;Q921I0	ORM1-like protein 2;ORM1-like protein 1	Ormdl2;Ormdl1	2	1	1	1	9.8	17.389	0	9.4568	0.15409	0.157141	0.15369	0.176797	0.166899	0.164053	61418000	4	0.154974	1.21806	0.16925	3.95224	1.09212	0.0773371
Q61144;P49769	Q61144;P49769	Presenilin-2;Presenilin-2 NTF subunit;Presenilin-2 CTF subunit;Presenilin-1;Presenilin-1 NTF subunit;Presenilin-1 CTF subunit;Presenilin-1 CTF12	Psen2;Psen1	2	2	2	2	7.6	49.983	0	9.5474	0.073942	0.0721145	0.074392	0.0779004	0.0848688	0.0866738	60186000	4	0.0734828	1.64145	0.0831476	5.57204	1.13152	0.0773531
Q80X73	Q80X73	Protein pelota homolog	Pelo	1	6	6	6	18.2	43.349	0	34.018	1.14249	1.12562	1.12277	1.21565	1.28013	1.18677	383660000	15	1.13029	0.942747	1.22752	3.8938	1.08602	0.0774853
P17156	P17156	Heat shock-related 70 kDa protein 2	Hspa2	1	37	20	18	58.8	69.641	0	93.611	8.80211	9.21676	8.12642	8.47704	8.96106	8.02786	3999700000	56	8.7151	6.31493	8.48866	5.49805	0.974017	0.077511
Q8CG72	Q8CG72	Poly(ADP-ribose) glycohydrolase ARH3	Adprhl2	1	8	8	8	20	39.414	0	15.635	1.22555	1.20723	1.14907	1.25818	1.31547	1.24054	338370000	9	1.19395	3.34447	1.2714	3.08115	1.06487	0.0775585
P62754	P62754	40S ribosomal protein S6	Rps6	1	17	17	17	53.8	28.68	0	97.873	16.0509	17.3417	18.4089	17.6908	19.4196	19.038	14742000000	97	17.2672	6.8381	18.7161	4.85268	1.08392	0.0775844
P47713	P47713	Cytosolic phospholipase A2;Phospholipase A2;Lysophospholipase	Pla2g4a	1	3	3	3	4.3	85.221	0	8.5833	0.351383	0.372431	0.358984	0.371534	0.406588	0.370779	89689000	3	0.360933	2.95297	0.382967	5.34258	1.06105	0.0775977
Q91W39	Q91W39	Nuclear receptor coactivator 5	Ncoa5	1	16	16	16	31.3	65.318	0	115.94	3.30546	3.3146	3.48546	3.22461	3.17211	3.24832	1993100000	39	3.36851	3.00984	3.21502	1.21305	0.954433	0.0776126
Q8C092	Q8C092	Transcription initiation factor TFIID subunit 5	Taf5	1	4	4	4	8.5	87.044	0	14.709	0.54165	0.505269	0.521345	0.485013	0.468369	0.502974	172010000	9	0.522755	3.48755	0.485452	3.56501	0.928641	0.0776415
P51569	P51569	Alpha-galactosidase A	Gla	1	1	1	1	4.1	47.642	0	4.9574	0.0519387	0.0606526	0.0640252	0.064604	0.0725294	0.0679044	22638000	2	0.0588722	10.5939	0.0683459	5.8249	1.16092	0.0776731
Q80YV4	Q80YV4	Pantothenate kinase 4	Pank4	1	5	5	5	7	91.521	0	15.438	0.340279	0.337425	0.325566	0.327071	0.305621	0.310581	67019000	6	0.334423	2.33302	0.314424	3.57155	0.940199	0.0776789
P21279;O70443;P27600	P21279	Guanine nucleotide-binding protein G(q) subunit alpha	Gnaq	3	14	14	10	45.4	42.158	0	59.921	2.57652	2.51813	2.57099	2.4726	2.4867	2.48941	953660000	35	2.55521	1.26158	2.4829	0.363355	0.971702	0.0777626
O35643	O35643	AP-1 complex subunit beta-1	Ap1b1	1	44	44	21	53.4	103.93	0	264.3	26.3929	27.0192	26.2526	29.4122	27.9307	28.9487	11702000000	111	26.5549	1.53704	28.7639	2.63471	1.08318	0.0778863
Q8BVA4	Q8BVA4	Leiomodin-1	Lmod1	1	4	4	4	8.1	66.309	0	14.349	0.355922	0.343221	0.366653	0.317296	0.323156	0.305597	387660000	8	0.355266	3.30169	0.31535	2.83496	0.887645	0.0779748
Q9CZV8	Q9CZV8	F-box/LRR-repeat protein 20	Fbxl20	1	3	3	3	11.2	48.396	0	55.159	0.12447	0.125689	0.123107	0.120251	0.115876	0.109441	74759000	5	0.124422	1.03818	0.115189	4.72035	0.925794	0.0780362
Q8BG51	Q8BG51	Mitochondrial Rho GTPase 1	Rhot1	1	10	10	9	17.7	72.241	0	46.07	2.66853	2.68746	2.75423	2.77535	2.97605	2.90848	1422600000	21	2.70341	1.66533	2.88663	3.53771	1.06777	0.0780742
Q3UH06;Q9QX96	Q3UH06	Ras-responsive element-binding protein 1	Rreb1	2	8	8	7	4.8	184.15	0	15.473	0.496493	0.50489	0.488404	0.483164	0.460393	0.451247	106900000	11	0.496596	1.66003	0.464935	3.53511	0.936244	0.0780892
O88746	O88746	Target of Myb protein 1	Tom1	1	11	11	11	35.8	54.325	0	123.86	1.23725	1.17343	1.16794	1.05385	1.11659	1.03788	586540000	19	1.19287	3.23008	1.06944	3.8904	0.896521	0.0781214
Q0KL02	Q0KL02	Triple functional domain protein	Trio	1	2	2	2	0.7	347.86	0	4.1355	0.0534045	0.0547087	0.0591153	0.058075	0.0659057	0.0643359	20855000	2	0.0557428	5.36848	0.0627722	6.59998	1.1261	0.0781667
Q60575	Q60575	Kinesin-like protein KIF1B	Kif1b	1	11	6	4	7.4	204.08	0	14.044	0.481322	0.449035	0.450118	0.507571	0.519622	0.487551	104180000	7	0.460158	3.98485	0.504915	3.20836	1.09726	0.0782371
Q9ESU6	Q9ESU6	Bromodomain-containing protein 4	Brd4	1	9	5	5	6.8	155.89	0	15.586	0.862243	0.839769	0.880947	0.93547	0.975387	0.930644	139710000	8	0.860986	2.39466	0.947167	2.59282	1.1001	0.0782377
Q8VC30	Q8VC30	Bifunctional ATP-dependent dihydroxyacetone kinase/FAD-AMP lyase (cyclizing);ATP-dependent dihydroxyacetone kinase;FAD-AMP lyase (cyclizing)	Dak	1	7	7	7	19.4	59.69	0	39.623	0.629325	0.603828	0.623802	0.615018	0.598947	0.607494	152510000	12	0.618985	2.16706	0.607153	1.32439	0.980885	0.0783835
Q9DBH5	Q9DBH5	Vesicular integral-membrane protein VIP36	Lman2	1	14	14	14	44.1	40.429	0	60.304	13.3596	13.2122	13.3382	13.8938	14.5226	13.9626	6033600000	42	13.3033	0.59867	14.1263	2.44163	1.06186	0.0784016
Q8BZW8	Q8BZW8	NHL repeat-containing protein 2	Nhlrc2	1	10	10	10	17.2	78.429	0	43.503	1.61932	1.49553	1.5852	1.45409	1.44618	1.45135	879940000	20	1.56668	4.08101	1.45054	0.276984	0.925867	0.0784549
P28650	P28650	Adenylosuccinate synthetase isozyme 1	Adssl1	1	23	23	21	55.4	50.254	0	215.36	9.75806	9.46379	9.03492	10.6268	12.0882	11.9256	5970900000	76	9.41892	3.86083	11.5469	6.93635	1.22592	0.0785216
Q80XC6	Q80XC6	Protein NRDE2 homolog	Nrde2	1	3	3	3	2.1	133.47	0.0019776	2.1265	0.346556	0.32797	0.28918	0.285157	0.237137	0.260569	48741000	3	0.321235	9.11318	0.260954	9.20162	0.812346	0.0785412
Q9DAJ5	Q9DAJ5	Dynein light chain roadblock-type 2	Dynlrb2	1	3	3	3	43.8	10.876	0	28.576	0.972102	1.00599	0.887084	0.851073	0.882136	0.849008	207550000	9	0.955057	6.41385	0.860739	2.15618	0.901244	0.0786198
Q63829	Q63829	COMM domain-containing protein 3	Commd3	1	5	5	5	32.8	22.037	0	46.767	1.26921	1.23278	1.27483	1.31969	1.35848	1.33552	381550000	8	1.25894	1.81324	1.3379	1.45783	1.06272	0.0786498
P55772	P55772	Ectonucleoside triphosphate diphosphohydrolase 1	Entpd1	1	5	5	5	12.7	57.205	0	21.228	1.18189	1.29829	1.42196	1.464	1.6415	1.52398	486600000	16	1.30071	9.22971	1.54316	5.85101	1.18639	0.0787667
Q61595	Q61595	Kinectin	Ktn1	1	33	33	33	30.3	152.59	0	179.85	10.0654	10.1884	10.3902	10.7127	11.2985	10.7714	3523300000	95	10.2147	1.60513	10.9275	2.95239	1.06979	0.078832
Q91WT4	Q91WT4	DnaJ homolog subfamily C member 17	Dnajc17	1	2	2	2	8.3	34.465	0.00034211	2.7247	0.130176	0.131389	0.133724	0.139866	0.151061	0.141467	30374000	2	0.131763	1.3689	0.144131	4.20054	1.09387	0.0788384
Q61581	Q61581	Insulin-like growth factor-binding protein 7	Igfbp7	1	8	8	8	32	28.969	0	46.401	2.73402	2.52002	2.65036	2.31396	2.3916	2.24264	1188800000	21	2.6348	4.09305	2.31607	3.21666	0.87903	0.0788409
Q9D2D7	Q9D2D7	Zinc finger protein 687	Znf687	1	4	4	4	3.7	130.35	0	23.806	0.462251	0.484909	0.477507	0.485054	0.498028	0.51609	94172000	6	0.474889	2.43289	0.499724	3.11916	1.0523	0.0788615
E9Q7D5	E9Q7D5		Arhgef5	1	9	9	9	8.6	176.66	0	44.161	0.682284	0.56201	0.56272	0.52602	0.504286	0.479908	143470000	19	0.602338	11.4945	0.503404	4.5825	0.83575	0.0788862
Q8R3B1	Q8R3B1	1-phosphatidylinositol 4,5-bisphosphate phosphodiesterase delta-1	Plcd1	1	9	9	9	18.3	85.872	0	36.873	0.809165	0.789267	0.813018	0.84339	0.799418	0.841727	239370000	17	0.803817	1.58577	0.828178	3.00911	1.03031	0.0789076
Q8BK08	Q8BK08	Transmembrane protein 11, mitochondrial	Tmem11	1	2	2	2	8.9	21.311	0.00035323	3.1545	1.3743	1.42104	1.42768	1.44538	1.52154	1.45854	245450000	7	1.40767	2.06665	1.47515	2.75946	1.04794	0.0789981
Q9DB52	Q9DB52	Protein FAM122A	Fam122a	1	2	2	2	13.4	30.269	0	12.612	0.08148	0.0881755	0.0871887	0.102681	0.0974947	0.096461	38751000	2	0.0856147	4.22195	0.0988789	3.37088	1.15493	0.0790454
Q8VDP2	Q8VDP2	UPF0428 protein CXorf56 homolog		1	3	3	3	15.3	25.594	0	13.418	1.26539	1.33644	1.26635	1.27827	1.34253	1.28568	299010000	7	1.28939	3.16012	1.30216	2.69979	1.0099	0.0791065
Q04750;Q8R4U6	Q04750	DNA topoisomerase 1	Top1	2	27	27	27	37.2	90.875	0	103.3	14.0835	15.5501	15.5769	15.3898	16.6855	15.9635	6416700000	64	15.0702	5.67089	16.0129	4.05467	1.06256	0.0792372
Q3TLI0	Q3TLI0	Trafficking protein particle complex subunit 10	Trappc10	1	3	3	3	2.5	141.59	0	6.3453	0.225534	0.222776	0.221114	0.218013	0.210718	0.199679	48894000	3	0.223141	1.00057	0.20947	4.40669	0.938733	0.0792674
Q91VR7	Q91VR7	Microtubule-associated proteins 1A/1B light chain 3A	Map1lc3a	1	3	3	2	23.1	14.272	0	5.522	0.737253	0.860636	0.740914	0.88756	0.968865	1.03046	287980000	5	0.779601	9.00489	0.962295	7.44847	1.23434	0.0793772
Q8K4Z3	Q8K4Z3	NAD(P)H-hydrate epimerase	Apoa1bp	1	13	13	13	42.2	30.972	0	117.71	8.35921	8.81587	8.33852	7.97658	8.54064	8.22234	5085900000	53	8.50453	3.1727	8.24652	3.42943	0.969662	0.0794147
Q9QZ73	Q9QZ73	DCN1-like protein 1	Dcun1d1	1	3	3	3	13.5	30.097	0	16.343	0.264146	0.274066	0.29257	0.298778	0.318696	0.305814	115830000	11	0.276928	5.2095	0.307763	3.2822	1.11135	0.0795272
A2ALW5	A2ALW5	DnaJ homolog subfamily C member 25	Dnajc25	1	2	2	2	6.7	41.937	0	4.42	0.23068	0.191379	0.219076	0.259135	0.28601	0.288628	70033000	2	0.213712	9.44827	0.277924	5.87371	1.30046	0.0796093
Q61818	Q61818	Retinoic acid-induced protein 1	Rai1	1	7	7	6	4.9	201.57	0	18.127	0.5238	0.501518	0.514999	0.487889	0.48679	0.465978	169210000	12	0.513439	2.18583	0.480219	2.57082	0.935299	0.079776
Q9CYN9	Q9CYN9	Renin receptor	Atp6ap2	1	2	2	2	7.4	39.091	0	7.055	0.462566	0.468595	0.48164	0.493436	0.535178	0.509034	209660000	2	0.470934	2.0703	0.51255	4.11512	1.08837	0.0798684
O88796	O88796	Ribonuclease P protein subunit p30	Rpp30	1	7	7	7	27.2	29.473	0	16.792	0.659272	0.6518	0.661879	0.623071	0.63385	0.605549	285130000	8	0.65765	0.795495	0.620823	2.30072	0.944002	0.0798779
Q3UPR7	Q3UPR7	Transmembrane protein 102	Tmem102	1	1	1	1	2.2	54.922	0.0082145	1.3471	0.0663803	0.0634685	0.0654489	0.0700277	0.0708547	0.068316	9116500	1	0.0650993	2.28431	0.0697328	1.85684	1.07118	0.0798886
Q91XU0	Q91XU0	ATPase WRNIP1	Wrnip1	1	9	9	9	14.4	71.793	0	14.215	1.92958	1.91253	2.0362	2.04413	2.03587	2.07282	693420000	14	1.95944	3.42046	2.05094	0.945441	1.0467	0.0799825
E9Q5F9	E9Q5F9	Histone-lysine N-methyltransferase SETD2	Setd2	1	8	8	8	3.4	285.66	0	14.3	0.954685	0.933606	0.918732	0.9381	0.878523	0.865381	188030000	9	0.935674	1.93078	0.894001	4.33464	0.955462	0.0800083
Q8VDI7	Q8VDI7	Ubiquitin-associated domain-containing protein 1	Ubac1	1	4	4	4	9	45.53	0	8.7626	0.0439475	0.0431287	0.046423	0.0461387	0.0503933	0.0534949	12006000	5	0.0444997	3.85428	0.050009	7.385	1.1238	0.0800377
P49070	P49070	Calcium signal-modulating cyclophilin ligand	Camlg	1	2	2	2	8.5	32.542	0	5.8215	0.16521	0.179829	0.176816	0.188631	0.211762	0.186373	79958000	2	0.173952	4.43733	0.195589	7.18451	1.12439	0.0800647
Q3UEB3	Q3UEB3	Poly(U)-binding-splicing factor PUF60	Puf60	1	18	18	18	39.4	60.248	0	143.63	17.8146	17.9399	17.6728	17.307	16.6613	17.0584	5759500000	76	17.8091	0.750352	17.0089	1.91487	0.955068	0.080079
Q9Z2H7	Q9Z2H7	PDZ domain-containing protein GIPC2	Gipc2	1	10	10	10	42.7	34.118	0	112.82	2.62152	2.47622	2.60489	2.09972	2.32303	2.19081	1130300000	22	2.56755	3.09721	2.20452	5.09327	0.858611	0.0800948
Q3UMB9	Q3UMB9	WASH complex subunit 7	Kiaa1033	1	13	13	13	14	136.37	0	47.999	1.83478	1.74581	1.83776	1.91503	1.92464	1.91334	402050000	21	1.80611	2.8929	1.91767	0.317817	1.06177	0.0802583
A2AKG8	A2AKG8	Focadhesin	Focad	1	5	5	5	3.9	198.95	0	8.6082	0.0925408	0.0940899	0.0952717	0.10091	0.118115	0.108718	33607000	6	0.0939675	1.45749	0.109247	7.88533	1.16261	0.0802678
P61965;Q9D7H2	P61965	WD repeat-containing protein 5	Wdr5	2	5	5	5	17.4	36.588	0	24.86	1.87272	1.91801	1.81275	1.81863	1.79309	1.63438	468220000	13	1.86783	2.8269	1.7487	5.70854	0.936224	0.0804275
Q924Z5	Q924Z5	Translocating chain-associated membrane protein 2	Tram2	1	1	1	1	2.7	43.182	0.003231	1.8497	0.289597	0.242197	0.269106	0.255499	0.230377	0.228511	88338000	1	0.266967	8.90462	0.238129	6.32913	0.89198	0.0804294
Q9DC28	Q9DC28	Casein kinase I isoform delta	Csnk1d	1	10	2	2	26	47.316	0	49.633	0.713925	0.715032	0.728389	0.764581	0.784567	0.864476	190840000	5	0.719116	1.1194	0.804541	6.56996	1.11879	0.0809784
Q14DH7	Q14DH7	Acyl-CoA synthetase short-chain family member 3, mitochondrial	Acss3	1	8	8	8	13.8	74.517	0	28.945	1.74174	1.75382	1.70265	1.61208	1.71302	1.61941	436490000	16	1.73274	1.54357	1.64817	3.41475	0.951195	0.0810547
Q9CZ04	Q9CZ04	COP9 signalosome complex subunit 7a	Cops7a	1	9	9	9	36	30.224	0	38.964	2.87525	2.85861	2.86199	3.07188	3.00042	2.92047	805700000	17	2.86528	0.306844	2.99759	2.52697	1.04618	0.0811076
Q9DCT2	Q9DCT2	NADH dehydrogenase [ubiquinone] iron-sulfur protein 3, mitochondrial	Ndufs3	1	10	10	10	38	30.149	0	53.799	4.13744	4.08553	4.11206	3.91745	3.66745	3.96056	2967400000	38	4.11168	0.631295	3.84849	4.11218	0.93599	0.081161
Q9JMA9	Q9JMA9	Sodium- and chloride-dependent neutral and basic amino acid transporter B(0+)	Slc6a14	1	2	2	2	5.6	71.455	0	14.196	0.208594	0.191502	0.194443	0.143014	0.171774	0.148626	98930000	2	0.19818	4.61116	0.154471	9.86901	0.779451	0.0812072
Q9QZD4	Q9QZD4	DNA repair endonuclease XPF	Ercc4	1	2	2	2	1.7	103.69	0.00033636	2.4633	0.0276988	0.036279	0.0435213	0.0479918	0.0490933	0.0499536	8593900	2	0.035833	22.1044	0.0490129	2.0064	1.36781	0.0812583
P70188	P70188	Kinesin-associated protein 3	Kifap3	1	4	3	3	6.2	91.29	0	15.55	0.0311959	0.0315041	0.0332789	0.0333724	0.0354102	0.0346292	50395000	4	0.031993	3.51411	0.0344706	2.98262	1.07744	0.0812658
Q8BIK4;A2AF47	Q8BIK4	Dedicator of cytokinesis protein 9	Dock9	2	17	17	17	10.2	235.31	0	35.442	2.19206	2.11757	1.9871	1.83392	1.90939	1.86721	463500000	21	2.09891	4.94281	1.87017	2.0225	0.891023	0.0813165
P61971	P61971	Nuclear transport factor 2	Nutf2	1	5	5	5	69.3	14.478	0	81.736	7.27796	8.13127	7.74231	7.93097	8.33352	8.43084	3391500000	31	7.71718	5.53585	8.23177	3.21935	1.06668	0.0813717
Q9JIK5	Q9JIK5	Nucleolar RNA helicase 2	Ddx21	1	28	28	28	37.7	93.55	0	93.176	10.6391	10.8043	11.2724	11.4564	11.6841	11.5285	3704300000	72	10.9053	3.01197	11.5563	1.00713	1.0597	0.0815804
Q9CUN6	Q9CUN6	E3 ubiquitin-protein ligase SMURF1	Smurf1	1	3	1	1	3.7	83.355	0.00034662	2.901	0.0251513	0.0249764	0.0239142	0.0275197	0.0331036	0.031533	2353000	1	0.0246806	2.71271	0.0307187	9.37417	1.24465	0.081707
Q7TMI3	Q7TMI3	E3 ubiquitin-protein ligase UHRF2	Uhrf2	1	3	1	1	3.7	90.105	0	5.1728	0.0887225	0.0895456	0.0943949	0.0924088	0.0948946	0.0959996	45472000	1	0.0908877	3.37243	0.0944343	1.9475	1.03902	0.0819624
Q04690	Q04690	Neurofibromin	Nf1	1	7	7	7	3.1	319.59	0	32.474	0.953109	1.04898	0.994969	0.917802	0.948593	0.940775	3268000000	9	0.999021	4.81129	0.935723	1.71046	0.93664	0.0819689
Q9DCZ1	Q9DCZ1	GMP reductase 1	Gmpr	1	6	3	3	17.1	37.482	0	12.331	0.276795	0.237767	0.281181	0.242683	0.224071	0.234441	59377000	6	0.265247	9.01041	0.233731	3.99024	0.881183	0.0819945
Q7TMR0	Q7TMR0	Lysosomal Pro-X carboxypeptidase	Prcp	1	4	4	4	5.9	55.026	0	11.924	0.93585	0.897353	0.895476	0.88982	0.798317	0.855792	150420000	7	0.90956	2.50532	0.847976	5.45414	0.932293	0.0820292
Q922B2	Q922B2	Aspartate--tRNA ligase, cytoplasmic	Dars	1	31	31	31	65.7	57.147	0	153.56	24.6974	24.989	24.2181	26.2997	25.54	26.1473	12583000000	88	24.6348	1.58009	25.9957	1.54621	1.05524	0.0820357
Q8VIG3	Q8VIG3	Radial spoke head 1 homolog	Rsph1	1	2	2	2	7	34.181	0	4.8281	0.48211	0.430023	0.397599	0.383799	0.356464	0.369105	95813000	5	0.436578	9.76577	0.369789	3.69947	0.847018	0.0822472
B2RX12;P70170	B2RX12	Canalicular multispecific organic anion transporter 2	Abcc3	2	4	4	4	4.9	169.12	0	17.903	0.320494	0.324087	0.308937	0.34022	0.387427	0.349354	130390000	4	0.317839	2.49071	0.359	6.97443	1.1295	0.0822546
P97821	P97821	Dipeptidyl peptidase 1;Dipeptidyl peptidase 1 exclusion domain chain;Dipeptidyl peptidase 1 heavy chain;Dipeptidyl peptidase 1 light chain	Ctsc	1	11	11	11	29.9	52.376	0	93.456	10.3211	10.8342	9.9714	11.3044	13.3116	11.13	5604800000	49	10.3756	4.18282	11.9153	10.1747	1.1484	0.0823661
P05202	P05202	Aspartate aminotransferase, mitochondrial	Got2	1	25	25	25	61.6	47.411	0	190.34	35.8984	36.7368	30.8473	32.0411	30.3175	28.7728	19678000000	88	34.4942	9.23621	30.3771	5.38228	0.880645	0.0823739
Q9D6I9	Q9D6I9	Leucine rich adaptor protein 1	Lurap1	1	1	1	1	6.7	25.83	0.0016521	2.1873	0.0408661	0.0369994	0.0375125	0.042794	0.0436551	0.0424757	5232700	1	0.0384593	5.46046	0.042975	1.41977	1.11741	0.0823782
G5E870	G5E870	E3 ubiquitin-protein ligase TRIP12	Trip12	1	31	31	31	18.9	224.13	0	89.659	3.76117	3.77548	3.86084	3.91684	4.06937	3.96527	1213800000	50	3.79917	1.41852	3.98382	1.9564	1.0486	0.0824441
Q91W10	Q91W10	Zinc transporter ZIP8	Slc39a8	1	2	2	2	4.3	50.081	0	11.66	0.969265	0.877708	0.909129	0.821448	0.835555	0.792112	385840000	3	0.918701	5.06396	0.816372	2.71467	0.888616	0.0825326
P29391;P49945	P29391;P49945	Ferritin light chain 1;Ferritin light chain 2	Ftl1;Ftl2	2	2	2	2	16.4	20.802	0	21.501	0.342828	0.32644	0.315162	0.372487	0.427147	0.414853	293940000	6	0.328143	4.23953	0.404829	7.08336	1.2337	0.082555
Q8BHL3	Q8BHL3	TBC1 domain family member 10B	Tbc1d10b	1	4	4	4	4.9	87.274	0	11.587	0.736149	0.736236	0.735987	0.71737	0.670207	0.682798	233180000	8	0.736124	0.0171741	0.690125	3.53857	0.937511	0.0825579
Q791N7	Q791N7	DNA-directed RNA polymerase I subunit RPA12	Znrd1	1	1	1	1	18.7	13.649	0.00035907	3.4154	0.0692214	0.0615842	0.0635534	0.0719343	0.0708018	0.0726668	60686000	2	0.0647863	6.12021	0.071801	1.30863	1.10827	0.08256
G3X9J0;Q8C0T5	G3X9J0		Sipa1l3	2	6	6	4	3.7	195.06	0	14.924	1.25944	1.28665	1.26447	1.19914	1.26929	1.20802	255180000	15	1.27019	1.14003	1.22548	3.11669	0.964804	0.0826098
Q8K2T8	Q8K2T8	RNA polymerase II-associated factor 1 homolog	Paf1	1	9	9	9	24.3	60.518	0	28.669	1.08968	1.05893	1.1254	1.1728	1.22226	1.18523	466660000	14	1.09134	3.04802	1.19343	2.15615	1.09355	0.0827529
Q99MJ9	Q99MJ9	ATP-dependent RNA helicase DDX50	Ddx50	1	6	6	6	9.5	82.175	0	18.875	1.06778	1.0924	1.0806	1.13426	1.1113	1.14045	743610000	9	1.08026	1.14026	1.12867	1.36094	1.04481	0.0829173
Q99J09	Q99J09	Methylosome protein 50	Wdr77	1	2	2	2	6.4	36.942	0	7.2384	0.715817	0.695683	0.724715	0.772553	0.860146	0.814364	231520000	3	0.712072	2.08877	0.815688	5.37113	1.14551	0.0830076
Q6P5E4	Q6P5E4	UDP-glucose:glycoprotein glucosyltransferase 1	Uggt1	1	56	56	56	45.1	176.43	0	323.31	22.5223	22.4429	23.1117	23.1129	24.2813	24.2134	14751000000	182	22.6923	1.61021	23.8692	2.74775	1.05186	0.0830697
Q04736	Q04736	Tyrosine-protein kinase Yes	Yes1	1	11	8	8	25.7	60.629	0	26.394	3.40701	3.4769	3.34434	3.34118	3.37307	3.31218	649100000	15	3.40942	1.94495	3.34214	0.911242	0.980269	0.0830728
Q9DBC3	Q9DBC3	Cap-specific mRNA (nucleoside-2-O-)-methyltransferase 1	Cmtr1	1	16	16	16	20.8	95.675	0	34.512	4.9602	5.08895	5.03058	5.08269	5.52365	5.38929	1565700000	29	5.02658	1.2825	5.33188	4.239	1.06074	0.0831487
O35286	O35286	Pre-mRNA-splicing factor ATP-dependent RNA helicase DHX15	Dhx15	1	42	42	41	47.5	91.006	0	156.84	19.4897	20.551	20.3858	20.602	21.0233	20.8652	10876000000	129	20.1422	2.83501	20.8301	1.02181	1.03416	0.0833547
Q99NB9	Q99NB9	Splicing factor 3B subunit 1	Sf3b1	1	64	64	64	59.7	145.81	0	323.31	39.9637	42.4332	41.6291	42.6995	43.5683	42.8358	20626000000	222	41.342	3.04655	43.0345	1.08575	1.04094	0.0834084
Q3UUJ4	Q3UUJ4	STE20-related kinase adapter protein alpha	Strada	1	1	1	1	4.6	48.235	0	9.4774	0.0297135	0.0316693	0.0347056	0.0379349	0.0375436	0.0370819	12446000	3	0.0320295	7.85345	0.0375201	1.13794	1.17143	0.083806
Q9CYZ2	Q9CYZ2	Tumor protein D54	Tpd52l2	1	16	16	16	60	24.043	0	207.15	17.3863	17.3092	16.4608	19.4104	18.0442	19.0688	6018200000	58	17.0521	3.01176	18.8411	3.7735	1.10491	0.0838117
P20444	P20444	Protein kinase C alpha type	Prkca	1	11	11	8	19.6	76.851	0	64.919	1.16242	1.16748	1.12436	1.08084	0.973977	1.04077	320390000	19	1.15142	2.04747	1.03186	5.23196	0.896166	0.0838136
Q9WUK4	Q9WUK4	Replication factor C subunit 2	Rfc2	1	8	8	8	33.5	38.724	0	26.374	1.55627	1.61045	1.64583	1.8248	1.73995	1.74777	259510000	14	1.60418	2.81177	1.77084	2.64814	1.10389	0.0838328
Q9DAW9	Q9DAW9	Calponin-3	Cnn3	1	15	12	11	49.1	36.428	0	124.06	3.90653	4.61934	5.62846	6.03883	6.34995	6.22464	4079700000	41	4.71811	18.3379	6.20448	2.52302	1.31503	0.0838827
Q9D600	Q9D600	DNA replication complex GINS protein PSF2	Gins2	1	1	1	1	7	21.236	0.00018308	3.7138	0.02455	0.0219615	0.0240987	0.0281003	0.0247353	0.0250962	11568000	1	0.0235367	5.87485	0.0259772	7.11169	1.10369	0.0839436
Q8BYW9	Q8BYW9	EGF domain-specific O-linked N-acetylglucosamine transferase	Eogt	1	6	6	6	10.2	61.445	0	19.516	1.05339	1.02715	1.05772	0.952399	0.993632	0.937428	243030000	8	1.04609	1.58152	0.961153	3.02831	0.918808	0.0840148
Q9WTL7	Q9WTL7	Acyl-protein thioesterase 2	Lypla2	1	9	9	9	46.8	24.794	0	64.152	3.9684	4.0102	3.85621	4.06714	4.0524	4.00005	2267700000	17	3.94494	2.01858	4.03986	0.872811	1.02406	0.084027
P03921	P03921	NADH-ubiquinone oxidoreductase chain 5	Mtnd5	1	3	3	3	6.6	68.474	0	8.9352	1.27654	1.33694	1.34547	1.3238	1.41639	1.37084	307750000	6	1.31965	2.84762	1.37034	3.37845	1.03841	0.0840377
Q6ZQB6;A2ARP1	Q6ZQB6	Inositol hexakisphosphate and diphosphoinositol-pentakisphosphate kinase 2	Ppip5k2	2	3	3	3	3.4	128.43	0	14.394	0.0726456	0.0576933	0.0585141	0.0585598	0.0500584	0.0536939	16376000	3	0.062951	13.3529	0.0541041	7.88394	0.859463	0.0841478
Q9CQE5	Q9CQE5	Regulator of G-protein signaling 10	Rgs10	1	5	5	5	32.6	21.151	0	9.8832	0.774135	0.777127	0.757573	0.758254	0.726704	0.72703	283690000	6	0.769611	1.36858	0.737329	2.45777	0.958054	0.0841722
Q80V24	Q80V24	Transcription cofactor vestigial-like protein 4	Vgll4	1	1	1	1	5.6	30.998	0	15.995	0.0787414	0.0763216	0.0745841	0.0712563	0.073424	0.0710703	38603000	2	0.076549	2.72766	0.0719169	1.81947	0.939488	0.0843089
Q8BKZ9	Q8BKZ9	Pyruvate dehydrogenase protein X component, mitochondrial	Pdhx	1	7	7	7	19.2	53.998	0	41.693	2.64193	2.71044	2.67106	2.50716	2.67074	2.58013	800640000	16	2.67448	1.28545	2.58601	3.16883	0.966921	0.0844012
Q925I1	Q925I1	ATPase family AAA domain-containing protein 3	Atad3	1	20	20	19	34	66.741	0	72.837	3.92651	4.04582	3.9127	4.05559	4.34233	4.03591	1910000000	37	3.96168	1.84766	4.14461	4.1382	1.04618	0.0844155
P04117;P24526;O08716	P04117	Fatty acid-binding protein, adipocyte	Fabp4	3	5	5	5	37.9	14.65	0	10.516	1.09749	0.951606	0.872096	0.735778	0.726263	0.760815	180120000	9	0.973729	11.7396	0.740952	2.40873	0.760943	0.0846119
Q8K135	Q8K135	Dyslexia-associated protein KIAA0319-like protein	Kiaa0319l	1	2	2	2	1.7	115.31	0.00033653	2.4656	0.138856	0.0963831	0.0697785	0.0518172	0.0533504	0.0377689	10093000	2	0.101673	34.2682	0.0476455	18.024	0.468616	0.0846909
P33267;Q64458	P33267	Cytochrome P450 2F2	Cyp2f2	2	33	33	33	69.7	55.948	0	306.85	28.3896	36.851	34.4542	25.5692	34.6694	28.6253	22681000000	142	33.2316	13.1237	29.6213	15.6344	0.891359	0.0848503
Q8C1B1	Q8C1B1	Calmodulin-regulated spectrin-associated protein 2	Camsap2	1	7	7	6	5.1	164.33	0	14.264	0.73611	0.777085	0.785337	0.816353	0.848159	0.807535	145930000	10	0.766177	3.44096	0.824016	2.59322	1.07549	0.0848559
P54728	P54728	UV excision repair protein RAD23 homolog B	Rad23b	1	14	14	11	31	43.512	0	82.678	15.744	16.5644	15.6696	18.4785	17.4039	18.6961	8165200000	55	15.9926	3.10475	18.1928	3.8029	1.13757	0.084903
Q8BFV2	Q8BFV2	PCI domain-containing protein 2	Pcid2	1	2	2	2	6.3	46.132	0	5.9563	0.318197	0.320605	0.302808	0.306223	0.315686	0.297565	137090000	2	0.31387	3.07629	0.306491	2.95733	0.976491	0.084933
Q8K2X3	Q8K2X3	CST complex subunit STN1	Obfc1	1	3	3	3	9	43.485	0	7.3159	0.522697	0.516483	0.516878	0.53999	0.553555	0.531196	116820000	3	0.518686	0.670792	0.54158	2.07991	1.04414	0.085058
Q9CRD2	Q9CRD2	ER membrane protein complex subunit 2	Emc2	1	9	9	9	33	34.934	0	32.312	2.79021	2.8428	2.92257	2.8655	3.11178	3.12309	1101200000	29	2.85186	2.33685	3.03345	4.7987	1.06367	0.085241
Q9QZ06	Q9QZ06	Toll-interacting protein	Tollip	1	8	8	8	34.7	30.345	0	25.763	1.65218	1.63089	1.65889	1.56507	1.5857	1.51417	489180000	17	1.64732	0.887487	1.55498	2.36791	0.943946	0.0853274
Q9Z2M7	Q9Z2M7	Phosphomannomutase 2	Pmm2	1	12	12	11	48.3	27.656	0	40.12	5.50398	5.54886	5.44183	5.60411	5.59813	5.60322	1696700000	36	5.49822	0.977505	5.60182	0.0575756	1.01884	0.085513
Q569Z5	Q569Z5	Probable ATP-dependent RNA helicase DDX46	Ddx46	1	34	34	34	35.5	117.45	0	193.44	11.4434	12.1651	11.975	12.4606	12.9388	12.2571	4370600000	69	11.8612	3.15385	12.5521	2.78793	1.05826	0.085541
Q810U5	Q810U5	Coiled-coil domain-containing protein 50	Ccdc50	1	2	2	2	5.6	35.321	0.00035511	3.2575	4.17527	4.28632	4.62435	4.83945	5.01377	4.82486	1288600000	3	4.36198	5.36231	4.89269	2.14835	1.12167	0.0855757
Q9Z0T9	Q9Z0T9	Integrin beta-6	Itgb6	1	9	9	9	15	86.041	0	112.84	2.89495	2.79723	2.82792	2.67328	2.7323	2.59497	2646700000	20	2.84004	1.75949	2.66685	2.5833	0.93902	0.0856265
Q91YI6	Q91YI6	Poly(A) RNA polymerase GLD2	Papd4	1	3	3	3	9.3	55.933	0	20.325	0.597368	0.401404	0.295084	0.236742	0.206963	0.173243	70869000	3	0.431285	35.5545	0.205649	15.4484	0.476829	0.0856865
Q8R0W0	Q8R0W0	Epiplakin	Eppk1	1	35	32	32	34.4	723.3	0	175.48	3.7856	3.71305	3.50462	3.15772	3.43027	3.25569	1660600000	48	3.66776	3.97686	3.28123	4.20752	0.894614	0.085687
Q8R361	Q8R361	Rab11 family-interacting protein 5	Rab11fip5	1	2	2	2	3.1	69.552	0.0032342	1.8566	0.284609	0.27547	0.289543	0.294829	0.283287	0.292368	28522000	2	0.283207	2.52133	0.290161	2.09515	1.02455	0.0856912
Q80U63	Q80U63	Mitofusin-2	Mfn2	1	3	3	3	4.4	86.187	0.00035205	3.1036	0.265143	0.256669	0.252318	0.27878	0.271837	0.25648	35093000	3	0.258043	2.52746	0.269032	4.24166	1.04259	0.0856934
Q52KI8	Q52KI8	Serine/arginine repetitive matrix protein 1	Srrm1	1	10	10	10	13.1	106.86	0	61.359	4.15517	4.43597	4.29159	4.64058	4.67444	4.46896	2421400000	27	4.29424	3.26985	4.59466	2.39767	1.06996	0.0857868
Q99N95	Q99N95	39S ribosomal protein L3, mitochondrial	Mrpl3	1	3	3	3	7.2	39.109	0.00035613	3.3046	2.03255	1.97555	1.95015	1.78478	1.89829	1.80199	182870000	3	1.98608	2.12463	1.82835	3.34586	0.920583	0.0858372
Q9Z2B9	Q9Z2B9	Ribosomal protein S6 kinase alpha-4	Rps6ka4	1	11	11	10	18.8	85.651	0	21.851	2.69576	2.64396	2.5084	2.40329	2.52288	2.38271	514990000	17	2.61604	3.69829	2.43629	3.10676	0.931291	0.0858968
Q9D7A6	Q9D7A6	Signal recognition particle 19 kDa protein	Srp19	1	3	3	3	36.1	16.191	0	32.238	1.25191	1.18767	1.05872	0.978737	1.05361	0.959001	736730000	11	1.1661	8.437	0.997116	5.0055	0.855084	0.0859661
O35129	O35129	Prohibitin-2	Phb2	1	21	21	21	74.6	33.296	0	186.41	26.7815	29.479	27.7828	26.2673	27.8038	26.7624	13070000000	68	28.0144	4.86743	26.9445	2.91072	0.961808	0.086106
Q9Z1Q2;Q80YU0	Q9Z1Q2	Abhydrolase domain-containing protein 16A	Abhd16a	2	9	9	9	20.1	63.085	0	46.266	1.45685	1.47964	1.50784	1.47751	1.49668	1.51344	830300000	18	1.48144	1.72406	1.49588	1.20186	1.00975	0.0862098
Q9JM51	Q9JM51	Prostaglandin E synthase	Ptges	1	2	2	2	11.8	17.285	0.00035991	3.4516	0.577666	0.518759	0.480262	0.604171	0.56682	0.563578	306160000	2	0.525562	9.33416	0.57819	3.90155	1.10014	0.0863615
Q8C5D8;O54714	Q8C5D8;O54714	E3 SUMO-protein ligase PIAS2;E3 SUMO-protein ligase PIAS3	Pias2;Pias3	2	3	2	2	5.5	68.425	0.00035361	3.1784	0.0797226	0.0780457	0.0818821	0.080604	0.0805324	0.083137	21115000	2	0.0798835	2.4076	0.0814244	1.82196	1.01929	0.0864059
Q8VCB2	Q8VCB2	Mediator of RNA polymerase II transcription subunit 25	Med25	1	3	3	3	7.7	78.112	0	12.845	0.225475	0.231473	0.229209	0.238661	0.23507	0.239465	125050000	5	0.228719	1.3243	0.237732	0.98429	1.03941	0.0864139
Q8BWU5	Q8BWU5	Probable tRNA N6-adenosine threonylcarbamoyltransferase	Osgep	1	11	11	11	32.8	36.3	0	43.003	2.44239	2.45489	2.49563	2.55548	2.65337	2.55924	795220000	20	2.4643	1.12962	2.58936	2.14205	1.05075	0.0865267
P35235	P35235	Tyrosine-protein phosphatase non-receptor type 11	Ptpn11	1	30	30	30	56.3	68.034	0	115.95	6.11238	6.24146	6.51859	6.52368	6.35877	6.94059	2739400000	58	6.29081	3.29929	6.60768	4.53821	1.05037	0.0865632
P27659	P27659	60S ribosomal protein L3	Rpl3	1	34	34	34	59.6	46.109	0	115.68	49.0819	54.9237	58.4431	58.831	57.6119	65.6702	27218000000	128	54.1496	8.73208	60.7044	7.15517	1.12105	0.086619
Q9D662	Q9D662	Protein transport protein Sec23B	Sec23b	1	30	30	26	49.8	86.436	0	288.73	8.88525	8.81502	8.92303	9.45701	10.7005	10.0798	6900700000	93	8.87444	0.617623	10.0791	6.16856	1.13575	0.0867451
Q9CR50	Q9CR50	RING finger and CHY zinc finger domain-containing protein 1	Rchy1	1	2	2	2	9.2	30.014	0	19.325	0.0136819	0.0113941	0.0138451	0.0130527	0.00910738	0.0116578	9787700	3	0.0129737	10.5631	0.0112726	17.748	0.868884	0.0867783
Q9DBF1	Q9DBF1	Alpha-aminoadipic semialdehyde dehydrogenase	Aldh7a1	1	22	22	22	53.8	58.861	0	106.99	11.4946	12.4273	11.5617	12.761	12.8757	13.2096	5392500000	58	11.8279	4.39807	12.9488	1.79971	1.09477	0.0868438
Q9D903	Q9D903	Probable rRNA-processing protein EBP2	Ebna1bp2	1	6	6	6	28.8	34.702	0	34.663	2.7144	2.63456	2.59813	2.3956	2.44162	2.5008	2415500000	12	2.64903	2.24503	2.44601	2.15604	0.923361	0.086967
Q91WM2	Q91WM2	Cat eye syndrome critical region protein 5 homolog	Cecr5	1	3	3	3	7.9	46.306	0	17.179	0.311541	0.328358	0.34053	0.295273	0.317987	0.309808	114430000	4	0.32681	4.45398	0.307689	3.73895	0.941493	0.0871061
Q80Z96	Q80Z96	Vang-like protein 1	Vangl1	1	1	1	1	2.7	60.063	0.00018443	3.8597	0.0792261	0.0804359	0.0838444	0.0885218	0.0944142	0.0878587	18524000	2	0.0811688	2.95041	0.0902649	3.99785	1.11206	0.087217
Q9DCX2	Q9DCX2	ATP synthase subunit d, mitochondrial	Atp5h	1	12	12	12	73.9	18.749	0	151.14	26.6763	27.8611	26.2318	26.2665	26.8259	24.7624	19638000000	84	26.923	3.12823	25.9516	4.1121	0.963919	0.0872891
Q68FG3	Q68FG3	Protein SPT2 homolog	Spty2d1	1	2	2	2	3.5	74.817	0	6.3044	0.251998	0.278804	0.288358	0.289861	0.293943	0.304955	62091000	2	0.273053	6.90337	0.296253	2.63537	1.08496	0.0872895
Q9QXB9	Q9QXB9	Developmentally-regulated GTP-binding protein 2	Drg2	1	12	11	11	39	40.718	0	40.22	2.65013	2.71748	2.88738	3.03306	2.95252	3.00269	779600000	22	2.75166	4.44319	2.99609	1.35758	1.08883	0.0873279
Q8K009	Q8K009	Mitochondrial 10-formyltetrahydrofolate dehydrogenase	Aldh1l2	1	3	1	1	3.9	101.59	0	4.1376	0.0109662	0.0112191	0.0104365	0.0114346	0.0127308	0.0121897	3453500	1	0.0108739	3.67281	0.0121184	5.37208	1.11444	0.0873964
P21841	P21841	Pulmonary surfactant-associated protein C	Sftpc	1	7	7	7	47.7	21.054	0	216.77	11.2613	13.67	12.9616	12.0526	16.563	15.0901	12555000000	85	12.631	9.80059	14.5686	15.7874	1.1534	0.0874931
Q99M31	Q99M31	Heat shock 70 kDa protein 14	Hspa14	1	10	10	10	20.8	54.65	0	24.964	1.3135	1.29605	1.36367	1.39838	1.47928	1.43294	282050000	15	1.32441	2.65056	1.43686	2.82506	1.08491	0.0875903
Q91WR3	Q91WR3	Activating signal cointegrator 1 complex subunit 2	Ascc2	1	6	6	6	12.6	85.652	0	8.9257	0.197782	0.194828	0.193938	0.186034	0.185506	0.190792	39342000	7	0.195516	1.02915	0.187444	1.55323	0.958715	0.0876047
Q8K1H1	Q8K1H1	Tudor domain-containing protein 7	Tdrd7	1	7	7	7	7	122.17	0	10.918	0.374143	0.361382	0.377918	0.364906	0.34044	0.369625	68002000	8	0.371148	2.33476	0.358324	4.37213	0.965448	0.0876124
Q8R5M8	Q8R5M8	Cell adhesion molecule 1	Cadm1	1	2	2	2	8.6	49.788	0	21.032	0.666443	0.666175	0.646974	0.558726	0.63645	0.56991	180280000	6	0.659864	1.69185	0.588362	7.14168	0.891641	0.087631
Q8K021	Q8K021	Secretory carrier-associated membrane protein 1	Scamp1	1	11	11	10	42.9	38.028	0	44.744	2.46517	2.37282	2.38611	2.61128	2.59793	2.45132	1186200000	23	2.40803	2.07322	2.55351	3.47555	1.06041	0.0876485
Q9R0C0	Q9R0C0	Biogenesis of lysosome-related organelles complex 1 subunit 6	Bloc1s6	1	1	1	1	12.8	19.682	0	15.363	0.0228217	0.0258532	0.0231418	0.0280312	0.0273375	0.0286027	24663000	2	0.0239389	6.95749	0.0279905	2.26348	1.16925	0.0876584
Q9D0I4	Q9D0I4	Syntaxin-17	Stx17	1	5	5	5	19.3	33.221	0	15.086	0.502561	0.516483	0.489155	0.50942	0.527422	0.49239	207000000	5	0.502733	2.71805	0.509744	3.43664	1.01395	0.0876948
Q9JM62	Q9JM62	Receptor expression-enhancing protein 6	Reep6	1	2	2	2	11.4	22.204	0	6.5168	0.892427	0.902243	0.828633	0.993077	1.27898	1.12928	410920000	4	0.874434	4.57067	1.13378	12.6131	1.29659	0.0877226
P62984	P62984	Ubiquitin-60S ribosomal protein L40;Ubiquitin;60S ribosomal protein L40	Uba52	1	9	2	2	46.9	14.728	0.00018379	3.7978	0.10037	0.0993424	0.103543	0.0941017	0.0784831	0.090898	682690000	3	0.101085	2.16591	0.0878276	9.39291	0.868848	0.0882441
Q8R4Y8	Q8R4Y8	Rotatin	Rttn	1	2	2	2	0.9	248.49	0	4.3409	1.51718	1.6596	1.72323	1.72992	1.71668	1.8844	474300000	4	1.63334	6.45957	1.777	5.24736	1.08796	0.0883044
Q8CFI0	Q8CFI0	E3 ubiquitin-protein ligase NEDD4-like	Nedd4l	1	10	8	8	12.8	115.42	0	34.629	2.33888	2.23889	2.37463	2.51402	2.72335	2.60822	920580000	23	2.31747	3.03594	2.6152	4.00891	1.12847	0.0883056
Q8VC65	Q8VC65	Nurim	Nrm	1	2	2	2	13	29.435	0	13.491	0.567893	0.510075	0.548275	0.524705	0.496706	0.497592	344120000	4	0.542081	5.42402	0.506334	3.1433	0.934056	0.0883688
Q3UH68	Q3UH68	LIM and calponin homology domains-containing protein 1	Limch1	1	52	52	52	60	118.19	0	323.31	27.2015	26.2937	28.2258	25.6386	24.6837	24.4097	14777000000	167	27.2403	3.54846	24.9107	2.58985	0.914477	0.0885017
P58929	P58929	Glucocorticoid modulatory element-binding protein 2	Gmeb2	1	4	4	3	8.1	56.631	0	8.9844	0.269785	0.282653	0.279744	0.257204	0.256237	0.270111	66772000	5	0.277394	2.43281	0.261184	2.96589	0.941563	0.0885423
P11725	P11725	Ornithine carbamoyltransferase, mitochondrial	Otc	1	1	1	1	2.3	39.764	0.0085179	1.3348	0.816928	1.01534	1.07826	1.28025	1.1685	1.32498	300850000	3	0.970178	14.0589	1.25791	6.40723	1.29658	0.0885809
P28700;P28705;P28704	P28700	Retinoic acid receptor RXR-alpha	Rxra	3	3	3	3	6.2	51.216	0	5.8083	0.176673	0.177767	0.176377	0.193681	0.185091	0.183189	16985000	4	0.176939	0.413929	0.18732	2.98401	1.05867	0.0887014
Q99K67	Q99K67	Alpha-aminoadipic semialdehyde synthase, mitochondrial;Lysine ketoglutarate reductase;Saccharopine dehydrogenase	Aass	1	6	6	6	10.6	102.97	0	14.235	0.173375	0.148369	0.164541	0.130013	0.136981	0.127487	35072000	8	0.162095	7.82332	0.131494	3.73935	0.811215	0.088717
Q8VE19	Q8VE19	WD repeat-containing protein mio	Mios	1	9	9	9	12.7	98.334	0	19.255	1.3786	1.36144	1.35077	1.42225	1.40299	1.45343	392910000	18	1.3636	1.02947	1.42622	1.78451	1.04592	0.0888502
Q8C006	Q8C006	Tripartite motif-containing protein 35	Trim35	1	1	1	1	2.8	57.345	0.00036463	3.6317	0.0821775	0.078834	0.0795817	0.078077	0.0737589	0.0782479	32943000	2	0.0801977	2.18811	0.0766946	3.31684	0.956319	0.0888905
P68510	P68510	14-3-3 protein eta	Ywhah	1	20	16	15	67.9	28.211	0	183.81	17.4896	18.0997	18.5575	20.5169	19.9885	19.4428	10659000000	78	18.0489	2.96848	19.9827	2.68768	1.10714	0.0889327
Q8CAB8	Q8CAB8	GATS-like protein 2	Gatsl2	1	1	1	1	3.6	36.112	0.00036238	3.5482	0.0545236	0.0553874	0.0555456	0.0490437	0.0483617	0.0536894	11219000	2	0.0551522	0.997409	0.0503649	5.75641	0.913199	0.0889546
Q9D1I5	Q9D1I5	Methylmalonyl-CoA epimerase, mitochondrial	Mcee	1	2	2	2	18	19.017	0	10.73	0.583576	0.455695	0.495919	0.431351	0.387846	0.437227	224890000	3	0.51173	12.7783	0.418808	6.44076	0.818415	0.0891265
P63242	P63242	Eukaryotic translation initiation factor 5A-1	Eif5a	1	13	13	8	88.3	16.832	0	196.69	37.012	39.9207	40.1992	46.9399	42.9879	45.9058	25991000000	113	39.044	4.52117	45.2779	4.52641	1.15966	0.0891943
Q9D6L8	Q9D6L8	Peptidyl-prolyl cis-trans isomerase-like 3	Ppil3	1	2	2	2	20.5	18.127	0	17.396	0.415557	0.439128	0.458259	0.481438	0.511205	0.477194	138440000	7	0.437648	4.88743	0.489946	3.78261	1.1195	0.0893363
Q64522	Q64522	Histone H2A type 2-B	Hist2h2ab	1	6	1	1	57.7	14.013	0.0019795	2.1593	0.229171	0.251467	0.238469	0.201524	0.230518	0.231148	608690000	2	0.239702	4.67207	0.221064	7.65585	0.922241	0.0893529
Q62311	Q62311	Transcription initiation factor TFIID subunit 6	Taf6	1	5	5	5	10.9	72.673	0	23.695	0.443534	0.424964	0.412083	0.407371	0.41345	0.392135	67819000	7	0.42686	3.70402	0.404319	2.7158	0.947192	0.0893635
Q61598	Q61598	Rab GDP dissociation inhibitor beta	Gdi2	1	39	39	31	83.1	50.537	0	323.31	42.0246	42.5723	42.728	44.4212	43.5555	43.7263	25421000000	151	42.4416	0.870531	43.901	1.0444	1.03438	0.0894922
P70460	P70460	Vasodilator-stimulated phosphoprotein	Vasp	1	14	14	14	36.3	39.666	0	75.194	6.0584	6.72077	6.89101	7.28053	7.27409	7.35171	3666300000	36	6.55672	6.70881	7.30211	0.589897	1.11368	0.0898242
Q9EQQ9	Q9EQQ9	Protein O-GlcNAcase	Mgea5	1	8	8	8	9.4	103.16	0	23.471	1.51229	1.58153	1.56061	1.64787	1.8514	1.65311	414780000	13	1.55148	2.28873	1.71746	6.75565	1.10698	0.089825
Q8BFR6	Q8BFR6	AN1-type zinc finger protein 1	Zfand1	1	2	2	2	9	30.202	0	4.461	0.122827	0.125997	0.131566	0.130876	0.138038	0.134909	60208000	2	0.126797	3.48908	0.134608	2.66745	1.0616	0.0898364
Q6PEB6	Q6PEB6	MOB-like protein phocein	Mob4	1	6	6	6	37.3	26.032	0	20.125	3.5162	3.5774	3.54884	3.73707	3.68248	3.62832	1395800000	21	3.54748	0.863245	3.68262	1.47655	1.0381	0.0898446
Q9R0L7	Q9R0L7	A-kinase anchor protein 8-like	Akap8l	1	4	4	4	6.9	71.453	0	6.9167	0.0996729	0.0986553	0.107572	0.112625	0.124143	0.116212	26614000	6	0.101967	4.78651	0.11766	5.00968	1.15391	0.0899137
Q78HU3	Q78HU3	Multivesicular body subunit 12A	Mvb12a	1	2	2	2	10.3	28.705	0	5.7952	0.113988	0.120546	0.131512	0.125888	0.1556	0.149291	40943000	2	0.122015	7.25601	0.143593	10.9017	1.17684	0.0899326
P15864	P15864	Histone H1.2	Hist1h1c	1	19	19	7	54.7	21.266	0	119.97	184.424	254.047	245.108	174.278	214.86	210.832	83919000000	109	227.859	16.6248	199.99	11.1795	0.877691	0.0899331
Q91VW5	Q91VW5	Golgin subfamily A member 4	Golga4	1	20	20	20	11.6	257.56	0	64.763	1.84841	1.80204	1.80899	1.91762	2.04425	1.96269	630510000	36	1.81981	1.37428	1.97485	3.2501	1.08519	0.0899932
Q6IRU5	Q6IRU5	Clathrin light chain B	Cltb	1	11	11	11	28.8	25.171	0	26.952	15.4303	15.7495	15.827	18.6913	18.4078	22.9592	6574900000	34	15.6689	1.34192	20.0194	12.737	1.27765	0.0900131
Q91YE6	Q91YE6	Importin-9	Ipo9	1	13	13	13	16	116.05	0	95.72	4.26826	4.31582	4.41684	4.59086	4.54179	4.5041	1948400000	33	4.33364	1.75084	4.54558	0.956995	1.04891	0.0900349
O08528	O08528	Hexokinase-2	Hk2	1	20	17	16	25.8	102.53	0	62.283	3.63323	3.07407	3.02006	2.59768	2.65976	2.58058	1080000000	26	3.24245	10.4704	2.61267	1.59473	0.805772	0.0900943
Q3UMY5	Q3UMY5	Echinoderm microtubule-associated protein-like 4	Eml4	1	23	23	22	22.2	110.03	0	60.937	8.11333	8.44364	8.51178	8.83575	8.85354	8.73476	2118400000	46	8.35625	2.55042	8.80802	0.727271	1.05406	0.0901548
P12265	P12265	Beta-glucuronidase	Gusb	1	2	2	2	2.5	74.194	0	4.5288	0.451099	0.397968	0.412229	0.405785	0.384809	0.384279	93973000	4	0.420432	6.54068	0.391625	3.1322	0.931481	0.0901929
Q99LI2	Q99LI2	Chloride channel CLIC-like protein 1	Clcc1	1	10	10	10	25.4	60.621	0	55.507	1.74123	1.67629	1.70808	1.80955	1.85726	1.78942	785210000	23	1.70853	1.90062	1.81874	1.91563	1.06451	0.0903135
Q9DBG7	Q9DBG7	Signal recognition particle receptor subunit alpha	Srpr	1	19	19	19	36.8	69.622	0	97.587	5.10009	5.06998	5.20427	5.27581	5.59725	5.47568	2069400000	51	5.12478	1.37503	5.44958	2.97825	1.06338	0.0904421
Q61937	Q61937	Nucleophosmin	Npm1	1	18	18	18	57.5	32.56	0	238.72	52.9947	55.6994	55.3828	58.6584	57.4576	58.5559	39688000000	151	54.6923	2.70353	58.224	1.14327	1.06457	0.0905183
Q8R0G9	Q8R0G9	Nuclear pore complex protein Nup133	Nup133	1	22	22	22	25.4	128.62	0	156.95	6.44141	6.59093	6.43801	6.39918	6.4306	6.32007	2109800000	52	6.49011	1.34549	6.38328	0.892207	0.98354	0.0905654
Q9D8V0	Q9D8V0	Minor histocompatibility antigen H13	Hm13	1	6	6	6	19	41.747	0	43.371	2.27764	2.30158	2.33138	2.44725	2.54858	2.39818	861900000	22	2.30353	1.1687	2.46467	3.11177	1.06995	0.090835
Q91YE3	Q91YE3	Egl nine homolog 1	Egln1	1	4	4	4	11.8	43.11	0	8.1257	0.268618	0.265349	0.273695	0.288978	0.273561	0.303842	88071000	7	0.269221	1.56211	0.288794	5.24305	1.0727	0.09096
Q80X19	Q80X19	Collagen alpha-1(XIV) chain	Col14a1	1	2	2	2	1.7	193.01	0	9.98	0.119284	0.108014	0.107484	0.0943647	0.089593	0.100966	45180000	5	0.111594	5.97288	0.0949744	6.01295	0.851071	0.0909821
Q8BTW3	Q8BTW3	Exosome complex component MTR3	Exosc6	1	8	8	8	32.6	28.37	0	40.542	1.34561	1.28872	1.2046	1.22022	1.22632	1.16185	470970000	14	1.27964	5.54398	1.20279	2.95914	0.939943	0.0910648
Q99LY9	Q99LY9	NADH dehydrogenase [ubiquinone] iron-sulfur protein 5;NADH dehydrogenase [ubiquinone] iron-sulfur protein 5, N-terminally processed	Ndufs5	1	8	8	8	66	12.648	0	29.574	3.08109	3.2867	3.13663	2.91304	3.24086	3.02395	1737200000	24	3.16814	3.35721	3.05928	5.45045	0.96564	0.0911798
P51432	P51432	1-phosphatidylinositol 4,5-bisphosphate phosphodiesterase beta-3	Plcb3	1	23	23	23	22.6	139.49	0	86.024	4.85263	4.78122	4.80262	4.93354	5.08076	5.00712	1700900000	37	4.81216	0.761578	5.00714	1.47008	1.04052	0.0911845
Q9EQ06;Q8VCR2	Q9EQ06	Estradiol 17-beta-dehydrogenase 11	Hsd17b11	2	13	13	13	45.6	32.88	0	69.691	9.45071	9.64337	8.95017	8.42486	8.48247	8.65426	4020900000	34	9.34808	3.82766	8.52053	1.40064	0.911474	0.0912074
Q3TWL2	Q3TWL2	Type 1 phosphatidylinositol 4,5-bisphosphate 4-phosphatase	Tmem55b	1	3	3	3	8.8	30.047	0.00018315	3.7282	0.551935	0.539668	0.523809	0.502763	0.4752	0.386613	84358000	5	0.53847	2.61877	0.454859	13.3422	0.844724	0.0912598
Q3URS9	Q3URS9	Coiled-coil domain-containing protein 51	Ccdc51	1	2	2	2	6.7	45.132	0	24.784	0.0691426	0.0643411	0.0654531	0.0620812	0.0624507	0.0605549	74265000	5	0.0663123	3.79022	0.0616956	1.62892	0.93038	0.0912665
Q8BGP6	Q8BGP6	Solute carrier family 25 member 40	Slc25a40	1	2	2	2	7.7	37.963	0	4.5907	0.057278	0.0589959	0.06514	0.0669625	0.0718375	0.0684607	12348000	2	0.0604713	6.8354	0.0690869	3.61441	1.14247	0.0913698
Q8VDQ8	Q8VDQ8	NAD-dependent protein deacetylase sirtuin-2	Sirt2	1	9	9	9	28	43.256	0	59.852	1.09366	1.04334	1.08018	1.11458	1.08124	1.14805	551550000	19	1.07239	2.42939	1.11462	2.99698	1.03938	0.0913999
P70175	P70175	Disks large homolog 3	Dlg3	1	1	1	1	1.3	93.481	0.00034849	2.9752	0.080223	0.0872945	0.0871636	0.0860524	0.11009	0.105068	25420000	1	0.0848937	4.76533	0.100403	12.6284	1.18269	0.091417
Q02614	Q02614	SAP30-binding protein	Sap30bp	1	4	4	4	12.7	33.832	0	7.5377	0.698676	0.679538	0.676116	0.63774	0.663244	0.633907	240110000	4	0.684777	1.77548	0.644964	2.47251	0.94186	0.0914189
Q80TJ7	Q80TJ7	Histone lysine demethylase PHF8	Phf8	1	3	2	2	4.8	113.55	0	16.137	0.0531878	0.0499578	0.0513329	0.0503996	0.0426896	0.0481626	67594000	3	0.0514928	3.14783	0.0470839	8.42452	0.914378	0.0914925
Q99J36	Q99J36	THUMP domain-containing protein 1	Thumpd1	1	11	11	11	32.3	38.884	0	33.987	3.52597	3.7356	3.69647	3.74915	3.7975	3.84066	1335300000	24	3.65268	3.05167	3.79577	1.20608	1.03917	0.0915765
Q91X84	Q91X84	CREB-regulated transcription coactivator 3	Crtc3	1	5	5	5	8.2	67.026	0	9.8337	0.466625	0.457929	0.463437	0.456662	0.427856	0.448086	352740000	7	0.462664	0.950774	0.444201	3.32964	0.960096	0.0916387
Q6PHZ5	Q6PHZ5	Putative RNA-binding protein 15B	Rbm15b	1	9	6	6	12	97.075	0	12.193	0.431791	0.423868	0.404246	0.405941	0.408558	0.396658	84514000	8	0.419969	3.37659	0.403719	1.54905	0.961308	0.0917229
Q8VIG1	Q8VIG1	RE1-silencing transcription factor	Rest	1	2	2	2	1.5	117.78	0.006743	1.5096	0.199255	0.212431	0.199182	0.188873	0.20977	0.189421	38878000	2	0.203623	3.74645	0.196022	6.07577	0.96267	0.0917682
Q99JB2	Q99JB2	Stomatin-like protein 2, mitochondrial	Stoml2	1	14	14	14	51.8	38.384	0	212.46	2.20427	2.14817	2.14337	2.01212	2.09731	1.94821	1424900000	38	2.16527	1.56372	2.01921	3.70431	0.932545	0.0918244
Q7TPV2	Q7TPV2	E3 ubiquitin-protein ligase DZIP3	Dzip3	1	1	1	1	0.8	138.02	0.0021382	2.0827	0.0214312	0.0248596	0.0248456	0.0235036	0.0307331	0.027633	3682000	1	0.0237121	8.33074	0.0272899	13.2903	1.15088	0.0918512
P62911;P17932	P62911	60S ribosomal protein L32	Rpl32	2	12	12	12	57.8	15.86	0	39.99	16.8583	16.8687	17.4841	17.6152	19.168	18.6622	18157000000	48	17.0704	2.09909	18.4818	4.28501	1.08268	0.0919165
A3KGK3	A3KGK3	Fer-1-like protein 4	Fer1l4	1	1	1	1	0.7	223.89	0.00034323	2.7583	0.16653	0.156462	0.160483	0.171456	0.159311	0.169566	151530000	2	0.161158	3.14458	0.166778	3.91845	1.03487	0.0919759
Q8CAS9	Q8CAS9	Poly [ADP-ribose] polymerase 9	Parp9	1	1	1	1	2.4	96.658	0	11.333	0.103897	0.0979175	0.101021	0.106359	0.107058	0.10718	36516000	2	0.100945	2.96248	0.106865	0.414703	1.05865	0.0920059
Q61183;Q9WVP6;Q6PCL9	Q61183	Poly(A) polymerase alpha	Papola	3	13	13	13	21.4	82.308	0	59.164	2.40945	2.30373	2.27773	2.23096	2.21114	2.21967	733850000	27	2.3303	2.99386	2.22059	0.447809	0.952919	0.0920334
O89050	O89050	Muskelin	Mkln1	1	6	6	6	12.5	84.877	0	20.907	0.411577	0.415846	0.421184	0.425557	0.456118	0.440596	243530000	6	0.416202	1.15657	0.440757	3.46698	1.059	0.0920396
Q922Q4	Q922Q4	Pyrroline-5-carboxylate reductase 2	Pycr2	1	10	10	8	38.1	33.659	0	80.015	2.79033	2.90073	2.97414	2.91036	3.21949	3.11481	1600100000	19	2.8884	3.20318	3.08155	5.10203	1.06687	0.0921582
P16110	P16110	Galectin-3	Lgals3	1	10	10	10	33.7	27.515	0	63.567	7.13177	6.46868	6.9528	8.92162	9.69746	7.94464	8217800000	36	6.85108	5.0072	8.85458	9.91953	1.29243	0.0922043
Q8BGZ2	Q8BGZ2	Protein FAM168A	Fam168a	1	1	1	1	3.3	26.184	0.0030769	1.8731	0.718142	0.757103	0.762666	0.882917	0.821056	0.833043	102940000	2	0.74597	3.25218	0.845672	3.87943	1.13365	0.0922918
Q9DBM2	Q9DBM2	Peroxisomal bifunctional enzyme;Enoyl-CoA hydratase/3,2-trans-enoyl-CoA isomerase;3-hydroxyacyl-CoA dehydrogenase	Ehhadh	1	5	5	5	9.2	78.301	0	29.76	0.587399	0.573476	0.579337	0.622907	0.706035	0.668687	250130000	8	0.580071	1.20505	0.665876	6.25271	1.14792	0.0924326
Q9JLJ1	Q9JLJ1	Selenoprotein K	Selk	1	2	2	2	14.9	10.642	0	5.6437	0.182118	0.163422	0.147289	0.144238	0.148483	0.131426	59061000	4	0.164277	10.6103	0.141382	6.28063	0.860637	0.0925972
Q91VC3	Q91VC3	Eukaryotic initiation factor 4A-III;Eukaryotic initiation factor 4A-III, N-terminally processed	Eif4a3	1	26	21	21	67.6	46.839	0	155.8	14.5957	15.1079	14.6362	15.2526	15.4357	14.8558	8668300000	82	14.78	1.92655	15.1814	1.95261	1.02716	0.0926258
Q62151	Q62151	Advanced glycosylation end product-specific receptor	Ager	1	12	12	12	43	42.653	0	136.91	29.3912	30.6741	22.9961	18.474	21.2661	20.27	18008000000	63	27.6871	14.8549	20.0034	7.07404	0.722479	0.0926264
A6H611	A6H611	Mitochondrial intermediate peptidase	Mipep	1	5	5	5	7.6	80.851	0	15.255	0.860706	0.864809	0.79423	0.726246	0.776017	0.75792	236440000	7	0.839915	4.71685	0.753394	3.3439	0.896989	0.0927184
O70405	O70405	Serine/threonine-protein kinase ULK1	Ulk1	1	1	1	1	1.4	112.46	0.00083682	2.3861	0.168615	0.154363	0.158082	0.143684	0.148117	0.138342	31826000	1	0.160353	4.60997	0.143381	3.41388	0.894156	0.0928927
Q923Q2	Q923Q2	StAR-related lipid transfer protein 13	Stard13	1	4	4	3	5.4	125.06	0	11.423	0.403814	0.375145	0.407515	0.337652	0.358667	0.353185	135820000	4	0.395492	4.4798	0.349835	3.11605	0.884557	0.0929351
O55033	O55033	Cytoplasmic protein NCK2	Nck2	1	7	6	6	19.2	42.879	0	12.374	0.572504	0.568713	0.558086	0.549687	0.55664	0.517763	152390000	10	0.566434	1.31948	0.541363	3.82959	0.955739	0.0930301
Q9JMG1	Q9JMG1	Endothelial differentiation-related factor 1	Edf1	1	6	6	6	33.1	16.369	0	14.083	3.69544	3.73607	3.55773	3.79152	4.11357	3.92307	1011900000	11	3.66308	2.55166	3.94272	4.10687	1.07634	0.0930708
Q9ET01	Q9ET01	Glycogen phosphorylase, liver form	Pygl	1	45	37	36	53.2	97.462	0	171.93	26.5064	25.9068	24.3208	27.9495	27.8955	28.4874	9863600000	122	25.578	4.41506	28.1108	1.16419	1.09902	0.0930752
Q3UHA3	Q3UHA3	Spatacsin	Spg11	1	3	3	3	1.1	273.93	0.0085218	1.3397	0.147577	0.136945	0.11727	0.117568	0.125576	0.104267	186520000	3	0.133931	11.4808	0.115803	9.29437	0.864653	0.093224
Q99JT9	Q99JT9	1,2-dihydroxy-3-keto-5-methylthiopentene dioxygenase	Adi1	1	8	8	8	47.5	21.523	0	18.858	1.45201	1.5336	1.46646	1.53529	1.56534	1.50232	829100000	14	1.48402	2.93377	1.53432	2.05461	1.03389	0.0932276
P63300	P63300	Selenoprotein W	Sepw1	1	1	1	1	13.6	9.6871	0.00035939	3.4283	0.0995429	0.0981578	0.102891	0.0951289	0.0837935	0.0851134	25903000	2	0.100197	2.42883	0.0880119	7.04304	0.878386	0.0933225
Q8QZR5	Q8QZR5	Alanine aminotransferase 1	Gpt	1	6	6	6	18.8	55.142	0	19.572	0.762826	0.837071	0.866	0.731546	0.757596	0.74797	284340000	7	0.821966	6.4747	0.745704	1.76642	0.907221	0.0933594
Q8VEJ9	Q8VEJ9	Vacuolar protein sorting-associated protein 4A	Vps4a	1	6	4	4	15.8	48.906	0	9.8711	0.489676	0.490979	0.509488	0.509009	0.551087	0.586961	124560000	7	0.496714	2.23095	0.549019	7.10672	1.1053	0.0935503
P30658	P30658	Chromobox protein homolog 2	Cbx2	1	1	1	1	3.5	54.917	0	9.7743	0.00467531	0.00371208	0.00486316	0.00417011	0.00347963	0.00403609	8848000	2	0.00441685	13.9813	0.00389528	9.39971	0.881913	0.0935678
Q9R1X4	Q9R1X4	Protein timeless homolog	Timeless	1	1	1	1	1.4	137.5	0.0003371	2.4894	0.0193077	0.0191181	0.0199236	0.020106	0.0216112	0.0212139	4903800	1	0.0194498	2.1652	0.020977	3.71855	1.07852	0.0936237
Q80XP8	Q80XP8	Protein FAM76B	Fam76b	1	4	4	3	8.8	38.555	0	8.695	0.519505	0.540005	0.541469	0.492286	0.49957	0.459691	150070000	7	0.53366	2.30112	0.483849	4.38898	0.906662	0.0937764
P24549	P24549	Retinal dehydrogenase 1	Aldh1a1	1	34	34	21	58.7	54.467	0	323.31	96.5482	113.367	96.4198	89.1341	97.1465	90.6176	51882000000	188	102.112	9.5462	92.2994	4.61842	0.903905	0.0938112
P62827;Q61820	P62827	GTP-binding nuclear protein Ran	Ran	2	15	15	15	62	24.423	0	128.58	49.1173	51.0202	48.8612	52.565	51.9402	51.1296	33419000000	89	49.6662	2.37483	51.8782	1.38731	1.04454	0.0938809
Q9JKS5	Q9JKS5	Intracellular hyaluronan-binding protein 4	Habp4	1	4	4	4	13.9	45.924	0	12.569	0.390511	0.356631	0.371835	0.334689	0.342653	0.31855	161340000	6	0.372992	4.54966	0.331964	3.69926	0.890002	0.0938902
Q8C7E7	Q8C7E7	Starch-binding domain-containing protein 1	Stbd1	1	13	13	13	42.6	36.127	0	108.45	7.85562	7.93651	7.57823	9.20842	8.26829	8.70175	2654100000	38	7.79012	2.41213	8.72616	5.39229	1.12016	0.0940355
A2AU72	A2AU72	Armadillo repeat-containing protein 3	Armc3	1	2	2	2	2.7	97.356	0.00034352	2.7691	0.384195	0.461976	0.483811	0.554741	0.540907	0.543904	119850000	2	0.443327	11.8109	0.546517	1.33159	1.23276	0.0941168
O54724	O54724	Polymerase I and transcript release factor	Ptrf	1	24	24	24	57.4	43.953	0	240.24	37.3126	32.8497	33.6739	29.7907	30.7679	29.0206	34920000000	132	34.6121	6.86117	29.8597	2.93271	0.862697	0.0941314
Q9JKP5	Q9JKP5	Muscleblind-like protein 1	Mbnl1	1	9	9	2	29	36.975	0	29.986	5.15998	5.66563	5.37753	4.99435	5.17639	5.1419	2303700000	21	5.40105	4.69616	5.10421	1.89439	0.945041	0.0943991
Q9Z1E4;Q8VCB3	Q9Z1E4	Glycogen [starch] synthase, muscle	Gys1	2	11	11	11	19.8	83.926	0	38.76	1.73446	1.70428	1.71401	1.77574	1.87326	1.86373	525830000	22	1.71758	0.896644	1.83757	2.92583	1.06986	0.0944323
O89023	O89023	Tripeptidyl-peptidase 1	Tpp1	1	8	8	8	20.6	61.341	0	48.439	2.44389	2.35705	2.38449	2.54488	2.72459	2.6127	1715800000	19	2.39514	1.85325	2.62739	3.45404	1.09697	0.0945244
Q4FZF3	Q4FZF3	Probable ATP-dependent RNA helicase DDX49	Ddx49	1	2	2	2	4.4	54.093	0	10.829	3.77555	4.02673	3.86022	3.86552	4.30258	3.99833	2527100000	6	3.8875	3.28719	4.05547	5.52503	1.04321	0.0946139
Q9JI46	Q9JI46	Diphosphoinositol polyphosphate phosphohydrolase 1	Nudt3	1	2	2	2	14.3	19.029	0	13.698	0.383131	0.378168	0.386573	0.407186	0.394513	0.392818	30191000	3	0.382624	1.10431	0.398173	1.97204	1.04064	0.0946403
Q9Z1G4	Q9Z1G4	V-type proton ATPase 116 kDa subunit a isoform 1	Atp6v0a1	1	11	11	10	15	96.466	0	36.38	2.2951	2.21065	2.32119	2.49233	2.68034	2.50184	1017700000	25	2.27565	2.53913	2.55817	4.14011	1.12415	0.0946495
Q9Z204;Q8BTF8	Q9Z204	Heterogeneous nuclear ribonucleoproteins C1/C2	Hnrnpc	2	19	19	18	41.5	34.384	0	124.25	25.8129	29.5131	28.9928	28.4836	31.3888	29.6741	21457000000	97	28.1063	7.12677	29.8489	4.8929	1.062	0.0946867
Q80UW8	Q80UW8	DNA-directed RNA polymerases I, II, and III subunit RPABC1	Polr2e	1	8	8	8	42.4	24.57	0	37.137	2.72011	2.84124	2.8346	2.97907	3.13558	2.90618	1523000000	23	2.79865	2.4333	3.00694	3.89814	1.07442	0.0947255
P22682	P22682	E3 ubiquitin-protein ligase CBL	Cbl	1	4	4	4	6.1	100.56	0	12.863	0.257912	0.241552	0.254615	0.268462	0.26706	0.294132	69230000	6	0.25136	3.44214	0.276551	5.51113	1.10022	0.0948083
Q3TNA1	Q3TNA1	Xylulose kinase	Xylb	1	3	3	3	7.4	59.543	0	18.78	0.437623	0.419644	0.391821	0.333941	0.380654	0.347378	53701000	4	0.416363	5.54246	0.353991	6.79338	0.850198	0.0948671
Q5BL07	Q5BL07	Peroxisome biogenesis factor 1	Pex1	1	6	6	6	5.6	141.43	0	5.9528	0.336981	0.313165	0.313571	0.359043	0.384386	0.351267	62045000	8	0.321239	4.2443	0.364899	4.74613	1.13591	0.0948756
Q8BVE3	Q8BVE3	V-type proton ATPase subunit H	Atp6v1h	1	16	16	16	43.3	55.854	0	86.62	3.05316	2.93896	2.78292	3.21175	3.59046	3.37319	1868800000	46	2.92501	4.63791	3.3918	5.60294	1.15959	0.0949499
O54890	O54890	Integrin beta-3	Itgb3	1	4	4	4	5.7	86.738	0	12.516	0.637127	0.593963	0.647851	0.561685	0.574488	0.568463	167700000	8	0.626314	4.55437	0.568212	1.12731	0.907232	0.0952927
Q91YW3	Q91YW3	DnaJ homolog subfamily C member 3	Dnajc3	1	22	22	22	46.2	57.463	0	123.69	10.794	10.5341	10.9843	11.539	12.7286	12.026	3734900000	56	10.7708	2.09812	12.0978	4.94331	1.12321	0.0953675
Q9JM73	Q9JM73	Serum response factor	Srf	1	2	2	2	3.8	51.247	0.00035562	3.2719	0.406612	0.392796	0.405102	0.394683	0.386493	0.383714	81574000	2	0.401503	1.88757	0.388296	1.46868	0.967107	0.0954339
P61967;Q9DB50	P61967	AP-1 complex subunit sigma-1A	Ap1s1	2	6	6	6	37.3	18.733	0	13.151	2.98278	2.96822	3.1803	3.26463	3.80482	3.58015	892680000	17	3.04377	3.89214	3.54987	7.6443	1.16627	0.0954887
O70493	O70493	Sorting nexin-12	Snx12	1	9	7	7	59.4	19.116	0	20.658	2.53223	2.61184	2.60055	2.76865	2.7182	2.68479	2372700000	13	2.58154	1.66846	2.72388	1.54993	1.05514	0.0955472
Q8R322	Q8R322	Nucleoporin GLE1	Gle1	1	4	4	4	5.6	79.573	0	7.181	0.245138	0.235212	0.238148	0.227197	0.230906	0.22279	34026000	8	0.239499	2.12896	0.226964	1.7901	0.947662	0.0955872
Q61239	Q61239	Protein farnesyltransferase/geranylgeranyltransferase type-1 subunit alpha	Fnta	1	12	12	12	40.1	44.013	0	38.621	2.01091	1.96653	1.96293	2.05387	2.12802	2.06585	820110000	30	1.98012	1.34979	2.08258	1.91143	1.05174	0.0957937
P97390	P97390	Vacuolar protein sorting-associated protein 45	Vps45	1	7	7	6	14.4	65.052	0	23.404	1.04449	1.09232	1.11525	1.1085	1.1822	1.13769	459300000	8	1.08402	3.33073	1.1428	3.24807	1.05422	0.0958997
Q8VDP6	Q8VDP6	CDP-diacylglycerol--inositol 3-phosphatidyltransferase	Cdipt	1	3	3	3	13.1	23.599	0	13.811	1.46111	1.61323	1.75062	1.78022	1.95672	1.83347	496430000	6	1.60832	9.00436	1.8568	4.87599	1.1545	0.0960363
Q9WVA2;Q4FZG7	Q9WVA2	Mitochondrial import inner membrane translocase subunit Tim8 A	Timm8a1	2	5	5	5	79.4	11.042	0	29.676	2.16148	2.10577	2.08484	1.89695	2.03979	1.89751	974110000	23	2.11736	1.87091	1.94475	4.23237	0.91848	0.096189
P54818	P54818	Galactocerebrosidase	Galc	1	3	3	3	6.7	77.256	0	18.63	0.656435	0.594216	0.598919	0.544715	0.561928	0.535899	181060000	6	0.616523	5.61929	0.547514	2.41792	0.888067	0.0963375
Q9EQN3	Q9EQN3	TSC22 domain family protein 4	Tsc22d4	1	1	1	1	2.1	39.978	0.0097388	1.3124	0.0963354	0.107529	0.108206	0.0810067	0.058956	0.0835124	26103000	1	0.104023	6.40882	0.0744917	18.1396	0.716104	0.0963525
P12849	P12849	cAMP-dependent protein kinase type I-beta regulatory subunit	Prkar1b	1	7	1	1	16.8	43.224	0	9.5917	0.0196871	0.0197614	0.0195361	0.0223006	0.0218007	0.0253368	8683700	1	0.0196616	0.583804	0.023146	8.26789	1.17722	0.0966606
Q9JMK2	Q9JMK2	Casein kinase I isoform epsilon	Csnk1e	1	12	12	4	32	47.321	0	75.882	1.3745	1.45637	1.52855	1.5396	1.65943	1.57667	435410000	18	1.45314	5.30408	1.5919	3.85393	1.09549	0.0967873
P17563;Q63836	P17563;Q63836	Selenium-binding protein 1;Selenium-binding protein 2	Selenbp1;Selenbp2	2	36	36	36	83.1	52.513	0	323.31	147.715	144.406	120.59	113.007	114.426	112.408	124240000000	363	137.57	10.7569	113.28	0.914935	0.823437	0.0969399
Q3TCH7	Q3TCH7	Cullin-4A	Cul4a	1	20	12	12	28.1	87.752	0	26.325	1.37343	1.38698	1.39398	1.42784	1.40251	1.42489	884490000	14	1.3848	0.754434	1.41841	0.976568	1.02427	0.0969503
Q91VJ2	Q91VJ2	Protein kinase C delta-binding protein	Prkcdbp	1	8	8	8	36.9	27.853	0	26.74	4.08306	3.45038	3.17638	3.1154	3.01659	2.83571	1241300000	15	3.56994	13.0259	2.98923	4.7449	0.837334	0.0969717
Q9CQS8	Q9CQS8	Protein transport protein Sec61 subunit beta	Sec61b	1	3	3	3	37.5	9.9583	0	95.186	5.12609	6.95177	5.94326	7.0681	7.47901	7.11969	3747000000	18	6.00704	15.224	7.22227	3.09925	1.2023	0.0970098
Q8C3W1	Q8C3W1	Uncharacterized protein C1orf198 homolog		1	7	7	7	28.6	35.316	0	25.245	1.62617	1.63216	1.62545	1.57379	1.48064	1.41245	364950000	17	1.62793	0.226077	1.48896	5.43924	0.914636	0.0971215
O70201	O70201	Baculoviral IAP repeat-containing protein 5	Birc5	1	1	1	1	10	16.297	0.0003375	2.5175	0.0133265	0.0115867	0.0118055	0.00959301	0.0106956	0.00827525	2472000	1	0.0122396	7.74242	0.0095213	12.7271	0.777911	0.0971741
Q8K2Y3	Q8K2Y3	Protein eva-1 homolog B	Eva1b	1	2	2	2	33.5	18.291	0	11.102	0.130117	0.11972	0.121617	0.114227	0.115612	0.111318	84205000	2	0.123818	4.47172	0.113719	1.92698	0.918438	0.0972333
P35288	P35288	Ras-related protein Rab-23	Rab23	1	4	4	4	22.8	26.678	0	10.585	0.438411	0.417625	0.426403	0.416025	0.408329	0.390995	112650000	4	0.42748	2.44101	0.405116	3.16459	0.947685	0.0973118
Q8BH74	Q8BH74	Nuclear pore complex protein Nup107	Nup107	1	15	15	15	16.3	106.72	0	36.825	4.99527	4.96037	4.9141	4.81685	4.87143	4.85742	1080000000	31	4.95658	0.821531	4.84856	0.584663	0.978208	0.0973471
Q8BHE8	Q8BHE8	Uncharacterized protein C2orf47 homolog, mitochondrial		1	1	1	1	4.8	32.985	0.0052248	1.6246	0.187146	0.183286	0.184682	0.181563	0.180283	0.174451	82857000	1	0.185038	1.05649	0.178766	2.12078	0.966105	0.0973787
Q91VS7	Q91VS7	Microsomal glutathione S-transferase 1	Mgst1	1	6	6	6	36.1	17.551	0	99.336	10.6703	11.4826	10.1518	11.3709	14.4393	12.4493	10942000000	40	10.7682	6.22942	12.7532	12.2056	1.18434	0.097485
Q8C6B9	Q8C6B9	Active regulator of SIRT1	Rps19bp1	1	2	2	2	23.1	15.977	0	19.772	0.155978	0.153313	0.18403	0.16952	0.194095	0.203347	101970000	2	0.16444	10.3487	0.188987	9.2504	1.14928	0.0975685
Q9CQV4	Q9CQV4	Protein FAM134C	Fam134c	1	3	3	2	7.9	51.637	0	13.441	0.263271	0.259974	0.263867	0.27652	0.267937	0.267457	96812000	7	0.262371	0.799195	0.270638	1.88425	1.03151	0.0976501
Q9QY53	Q9QY53	Nephrocystin-1	Nphp1	1	2	2	2	3.6	77.034	0.0049214	1.6631	0.191059	0.177662	0.179676	0.177985	0.164987	0.17655	44993000	2	0.182799	3.95192	0.173174	4.11506	0.947345	0.0976901
Q9DCH4	Q9DCH4	Eukaryotic translation initiation factor 3 subunit F	Eif3f	1	12	12	12	37.4	37.984	0	96.22	6.94933	7.67853	7.97111	8.32501	8.00608	9.00161	2937600000	39	7.53299	6.9854	8.44423	6.02017	1.12097	0.0979867
Q3TLH4	Q3TLH4	Protein PRRC2C	Prrc2c	1	45	45	43	18.9	310.89	0	185.59	8.17716	8.18987	8.32724	8.65989	8.46264	8.46385	3175900000	78	8.23142	1.01108	8.52879	1.33116	1.03613	0.0980411
Q9Z2R6	Q9Z2R6	Protein unc-119 homolog A	Unc119	1	4	4	4	17.1	27.01	0	10.422	0.315269	0.254565	0.230416	0.221247	0.212282	0.197806	82768000	5	0.26675	16.3896	0.210445	5.62035	0.788923	0.0980689
Q9JLM4	Q9JLM4	Zinc finger MYM-type protein 3	Zmym3	1	6	6	6	5.1	152.88	0	34.392	0.642998	0.473232	0.420391	0.394202	0.371395	0.325976	142010000	9	0.512207	22.7074	0.363858	9.54544	0.710373	0.0982005
Q6NSQ9	Q6NSQ9	Glucose-6-phosphatase 3	G6pc3	1	3	3	3	15.6	38.781	0	19.271	0.0656041	0.0646741	0.0694529	0.0676199	0.0712029	0.0727754	22176000	5	0.066577	3.80548	0.0705327	3.74613	1.05942	0.0982329
Q6ZWZ2;Q8CFI2	Q6ZWZ2	Ubiquitin-conjugating enzyme E2 R2	Ube2r2	2	4	4	4	20.6	27.166	0	28.288	0.788124	0.795506	0.828675	0.882383	0.872177	0.850546	208750000	6	0.804101	2.68607	0.868369	1.87208	1.07992	0.0983567
Q922G2	Q922G2	Protein FAM76A	Fam76a	1	3	2	2	8.1	35.095	0.00033744	2.5108	0.23994	0.249726	0.253074	0.260598	0.267726	0.25785	32726000	2	0.24758	2.75661	0.262058	1.94502	1.05848	0.0983773
Q924C1	Q924C1	Exportin-5	Xpo5	1	26	26	26	27.9	136.97	0	108.62	3.35243	3.48537	3.54345	3.50607	3.59491	3.58052	2487500000	45	3.46042	2.82986	3.5605	1.33925	1.02892	0.098549
P52293	P52293	Importin subunit alpha-1	Kpna2	1	12	12	12	37.1	57.927	0	93.554	2.3228	2.21233	2.39388	2.21876	2.18831	2.30777	1204800000	30	2.30967	3.96081	2.23828	2.77349	0.96909	0.0985534
O70421	O70421	Frizzled-1	Fzd1	1	3	3	3	4.2	71.126	0	5.3197	0.746355	0.80575	0.711897	0.681705	0.673644	0.669908	200710000	6	0.754667	6.29091	0.675086	0.893111	0.894548	0.0988125
Q3KNJ2	Q3KNJ2	Non-homologous end-joining factor 1	Nhej1	1	1	1	1	7.1	32.739	0	14.872	0.0177425	0.0144895	0.0155147	0.0138416	0.0135355	0.0128315	30049000	1	0.0159156	10.4499	0.0134028	3.8646	0.842121	0.098894
Q62318	Q62318	Transcription intermediary factor 1-beta	Trim28	1	34	34	34	54.8	88.846	0	323.31	41.3665	47.4581	46.6067	47.9507	49.274	50.3969	34346000000	199	45.1438	7.30721	49.2072	2.48837	1.09001	0.0989755
Q9JLJ5	Q9JLJ5	Elongation of very long chain fatty acids protein 1	Elovl1	1	3	3	3	14	32.677	0	14.433	0.383009	0.393542	0.408066	0.419928	0.516757	0.47231	512320000	16	0.394872	3.18624	0.469665	10.3199	1.18941	0.0989989
Q8BGW1	Q8BGW1	Alpha-ketoglutarate-dependent dioxygenase FTO	Fto	1	13	13	13	34.7	58.006	0	71.033	2.07944	2.09468	2.12797	2.10987	2.21678	2.20891	864860000	29	2.1007	1.18137	2.17852	2.73487	1.03705	0.0990727
Q8BUE4	Q8BUE4	Apoptosis-inducing factor 2	Aifm2	1	4	4	4	10.2	40.634	0	4.6859	0.69576	0.695515	0.65737	0.644068	0.608113	0.633817	86369000	4	0.682882	3.2354	0.628666	2.94631	0.920607	0.0991472
Q62393	Q62393	Tumor protein D52	Tpd52	1	12	12	12	68.8	24.313	0	110.19	3.0887	3.04055	2.91272	3.30815	3.88476	3.43692	2798600000	38	3.01399	3.0175	3.54327	8.54187	1.17561	0.099159
Q5SWU9	Q5SWU9	Acetyl-CoA carboxylase 1;Biotin carboxylase	Acaca	1	59	59	51	29.2	265.25	0	323.31	16.1006	15.2985	14.8863	13.66	14.3203	13.9508	5570200000	123	15.4284	4.0021	13.9771	2.36785	0.905927	0.0992047
Q99KF1	Q99KF1	Transmembrane emp24 domain-containing protein 9	Tmed9	1	9	9	8	37.9	27.127	0	51.08	5.6545	5.86376	5.96372	5.99897	6.57867	6.19299	4530400000	41	5.82733	2.70782	6.25688	4.71617	1.07371	0.099304
Q62446	Q62446	Peptidyl-prolyl cis-trans isomerase FKBP3	Fkbp3	1	8	8	8	45.1	25.147	0	44.673	3.48865	3.79643	3.82444	3.94305	4.11026	3.93469	1566000000	26	3.70317	5.03106	3.996	2.47849	1.07907	0.0993449
Q9CQ86	Q9CQ86	Migration and invasion enhancer 1	Mien1	1	1	1	1	7	12.295	0.0026114	1.9815	0.127366	0.13557	0.146534	0.144522	0.168006	0.156084	43826000	2	0.13649	7.04574	0.156204	7.51733	1.14443	0.0994328
Q6P4S8	Q6P4S8	Integrator complex subunit 1	Ints1	1	23	23	23	13.9	245.16	0	93.852	2.926	2.95114	2.96679	3.00327	3.16215	3.05506	1051300000	38	2.94798	0.698024	3.07349	2.63644	1.04258	0.0995153
Q9JKF6	Q9JKF6	Nectin-1	Pvrl1	1	4	4	4	6.4	57.034	0	16.488	0.538656	0.539879	0.52218	0.499887	0.530904	0.485199	119260000	6	0.533571	1.85243	0.50533	4.61743	0.947071	0.0995633
P17918	P17918	Proliferating cell nuclear antigen	Pcna	1	12	12	12	55.9	28.785	0	68.108	9.32698	9.3896	10.7112	11.1622	11.1015	11.1332	7940700000	74	9.80927	7.9695	11.1323	0.272646	1.13488	0.0995671
Q9CZX8	Q9CZX8	40S ribosomal protein S19	Rps19	1	15	15	15	63.4	16.085	0	60.776	22.5719	25.7006	25.2957	26.7201	27.4839	26.7733	21907000000	65	24.5227	6.93869	26.9924	1.57988	1.10071	0.0996176
P21107	P21107	Tropomyosin alpha-3 chain	Tpm3	1	30	16	15	66.3	32.994	0	72.489	22.2039	23.13	24.3434	24.4203	26.8894	25.3513	23062000000	94	23.2257	4.61966	25.5537	4.8795	1.10023	0.0997814
Q80VP1	Q80VP1	Epsin-1	Epn1	1	9	7	7	24.5	60.211	0	96.166	0.528529	0.524661	0.545853	0.54492	0.562413	0.559146	377990000	18	0.533014	2.11736	0.555493	1.67436	1.04217	0.0997908
P52875	P52875	Transmembrane protein 165	Tmem165	1	4	4	4	19.8	34.79	0	65.801	1.1244	1.14518	1.26017	1.32828	1.37492	1.31232	594380000	27	1.17658	6.21553	1.33851	2.43032	1.13762	0.0998155
Q3U0J8	Q3U0J8	TBC1 domain family member 2B	Tbc1d2b	1	10	10	10	10.9	109.95	0	15.434	1.26113	1.21701	1.18076	1.18874	1.07111	1.13548	225510000	14	1.21964	3.30012	1.13178	5.20468	0.927962	0.0998353
Q8CCA0	Q8CCA0	DCN1-like protein 4	Dcun1d4	1	1	1	1	4.1	33.939	0.0043248	1.7641	0.0293163	0.0311609	0.028025	0.0262504	0.0242769	0.0256611	5284300	1	0.0295008	5.34259	0.0253962	3.9891	0.860865	0.0998447
Q9R060	Q9R060	Cytosolic Fe-S cluster assembly factor NUBP1	Nubp1	1	2	2	2	7.8	34.085	0	10.766	1.03503	1.0161	1.00244	1.09855	1.21777	1.10088	138910000	2	1.01786	1.60776	1.13907	5.98454	1.11908	0.0998453
Q9CPY1	Q9CPY1	39S ribosomal protein L51, mitochondrial	Mrpl51	1	1	1	1	9.4	15.103	0.00034947	3.0067	0.0436441	0.048415	0.0500845	0.0482137	0.0630192	0.0572624	30434000	1	0.0473812	7.05418	0.0561651	13.2885	1.18539	0.0998755
Q9D486	Q9D486	C-Maf-inducing protein	Cmip	1	2	2	2	2.1	86.258	0.00083528	2.3475	0.301793	0.299831	0.322197	0.304131	0.310178	0.330969	34424000	3	0.30794	4.02202	0.315093	4.46786	1.02323	0.0999976
Q8BKC5	Q8BKC5	Importin-5	Ipo5	1	38	38	36	44.9	123.59	0	274.61	15.8488	16.2254	17.1275	17.6366	16.9892	17.7653	8733600000	140	16.4006	4.00671	17.4637	2.38178	1.06482	0.100041
O09117	O09117	Synaptophysin-like protein 1	Sypl1	1	2	2	2	4.2	28.899	0	7.1226	2.50725	2.51425	2.37826	2.13457	2.42809	2.09787	1631700000	11	2.46659	3.1043	2.22018	8.1521	0.9001	0.100105
Q9Z0L8	Q9Z0L8	Gamma-glutamyl hydrolase	Ggh	1	1	1	1	5.7	35.469	0.00034194	2.7175	0.138427	0.130891	0.13514	0.146461	0.165053	0.159693	17811000	2	0.134819	2.80236	0.157069	6.09263	1.16503	0.100224
Q3UPL5	Q3UPL5	Uncharacterized protein C11orf96 homolog	Ag2	1	2	2	2	8	27.072	0.00035625	3.3096	0.632477	0.650367	0.767426	0.811875	0.770729	0.811063	131620000	3	0.683423	10.7249	0.797889	2.94834	1.16749	0.10044
Q8CIM8	Q8CIM8	Integrator complex subunit 4	Ints4	1	12	12	12	16.7	108.19	0	60.043	0.487391	0.5	0.520343	0.525444	0.554789	0.533412	228720000	16	0.502578	3.30831	0.537882	2.82117	1.07025	0.100447
P10853;Q8CGP1;Q8CGP2;Q64475;P70696	P10853;Q8CGP1;Q8CGP2;Q64475;P70696	Histone H2B type 1-F/J/L;Histone H2B type 1-K;Histone H2B type 1-P;Histone H2B type 1-B;Histone H2B type 1-A	Hist1h2bf;Hist1h2bk;Hist1h2bp;Hist1h2bb;Hist1h2ba	5	15	1	0	79.4	13.936	0.0073403	1.4478	0.8042	0.811525	0.833977	0.740627	0.737633	0.657832	1758200000	4	0.816568	1.90008	0.712031	6.59537	0.87198	0.100608
Q8C9S4	Q8C9S4	Coiled-coil domain-containing protein 186	Ccdc186	1	5	5	5	5.7	104.9	0	12.902	1.00808	1.06707	1.07116	1.1191	1.12192	1.10545	320060000	11	1.04877	3.36586	1.11549	0.789632	1.06361	0.10063
P46467;Q8BPY9	P46467	Vacuolar protein sorting-associated protein 4B	Vps4b	2	16	16	14	45	49.419	0	101.14	6.66522	6.59894	6.61754	6.85978	7.11588	6.82526	2781500000	35	6.62723	0.515882	6.93364	2.28975	1.04623	0.100652
Q62095;Q61496	Q62095	ATP-dependent RNA helicase DDX3Y	Ddx3y	2	38	8	8	60.5	73.427	0	54.683	1.4907	2.13679	1.60838	2.49594	2.36816	2.35137	1122100000	13	1.74529	19.717	2.40516	3.2875	1.37808	0.100947
Q8BWD8;Q8R3L8	Q8BWD8;Q8R3L8	Cyclin-dependent kinase 19;Cyclin-dependent kinase 8	Cdk19;Cdk8	2	2	2	2	3	56.569	0.0029178	1.8872	0.363078	0.367848	0.369568	0.348043	0.314016	0.339893	155970000	3	0.366831	0.916527	0.333984	5.31951	0.910456	0.100949
Q3TLD5	Q3TLD5	Unconventional prefoldin RPB5 interactor	Uri1	1	1	1	1	3.4	59.083	0.00035039	3.0466	0.112196	0.110239	0.115488	0.127277	0.13387	0.121381	25326000	2	0.112641	2.35459	0.127509	4.89955	1.132	0.100983
Q8BN58	Q8BN58	Rho GTPase-activating protein 28	Arhgap28	1	2	2	2	3.2	81.794	0.0067366	1.4934	0.107715	0.100388	0.108073	0.116581	0.137347	0.133163	29217000	3	0.105392	4.11544	0.12903	8.51128	1.22429	0.100988
Q9QVP4	Q9QVP4	Myosin regulatory light chain 2, atrial isoform	Myl7	1	9	9	9	62.9	19.45	0	39.655	5.80463	4.36135	4.59345	4.3624	3.82571	4.00936	1727700000	34	4.91981	15.753	4.06582	6.70879	0.826419	0.101165
P63325	P63325	40S ribosomal protein S10	Rps10	1	17	16	16	70.3	18.916	0	66.239	13.2745	14.0574	13.9123	14.0294	14.2512	14.3733	10448000000	87	13.7481	3.02949	14.2179	1.22614	1.03418	0.10121
Q6P9J5	Q6P9J5	KN motif and ankyrin repeat domain-containing protein 4	Kank4	1	6	6	5	9.1	110.4	0	14.702	0.560485	0.490979	0.505438	0.487437	0.474627	0.447376	118330000	12	0.518967	7.06697	0.469813	4.3549	0.905285	0.101307
P59729	P59729	Ras and Rab interactor 3	Rin3	1	4	4	4	5.1	107.22	0	7.1063	0.160623	0.159978	0.160215	0.16461	0.173113	0.177735	52341000	4	0.160272	0.203643	0.171819	3.87453	1.07205	0.10138
Q91XL9	Q91XL9	Oxysterol-binding protein-related protein 1	Osbpl1a	1	3	3	3	4.2	107.79	0	10.158	8.22642	6.61791	5.83095	5.67355	4.2489	5.2604	2229300000	5	6.89176	17.7166	5.06095	14.4828	0.734348	0.101466
Q9JM52	Q9JM52	Misshapen-like kinase 1	Mink1	1	8	2	2	6.5	147.29	0	5.5686	0.218134	0.207723	0.226792	0.240571	0.252694	0.240393	81558000	3	0.217549	4.38882	0.244552	2.88327	1.12412	0.101693
P14115	P14115	60S ribosomal protein L27a	Rpl27a	1	10	10	10	41.2	16.605	0	66.152	10.7684	11.1247	11.4891	11.963	11.5025	12.0567	9726300000	29	11.1274	3.23834	11.8408	2.50512	1.06411	0.101737
B1AR13	B1AR13	CDGSH iron-sulfur domain-containing protein 3, mitochondrial	Cisd3	1	3	3	3	24.8	15.676	0	8.6867	0.714359	0.648596	0.614408	0.568588	0.59877	0.550553	616850000	8	0.659121	7.70719	0.572637	4.25444	0.868789	0.101741
Q5SSI6	Q5SSI6	U3 small nucleolar RNA-associated protein 18 homolog	Utp18	1	4	4	4	7.8	61.217	0	11.565	0.428915	0.432299	0.438302	0.455388	0.465328	0.44563	139260000	6	0.433172	1.09755	0.455449	2.16257	1.05143	0.101829
Q3U2P1	Q3U2P1	Protein transport protein Sec24A	Sec24a	1	10	10	10	13.2	118.78	0	45.365	0.728269	0.74551	0.774357	0.752173	0.813609	0.803329	274110000	18	0.749379	3.1074	0.789703	4.16694	1.05381	0.101907
Q80WT5	Q80WT5	Aftiphilin	Aftph	1	1	1	1	2.1	101.13	0	6.1711	0.27841	0.276191	0.285297	0.296144	0.311601	0.295914	45494000	5	0.279966	1.69607	0.30122	2.98504	1.07591	0.102168
O70152	O70152	Dolichol-phosphate mannosyltransferase subunit 1	Dpm1	1	10	10	10	43.1	29.174	0	38.07	3.20636	3.19762	3.12507	3.26776	3.46253	3.31114	1771500000	27	3.17635	1.40499	3.34714	3.05503	1.05377	0.102206
Q9QZQ8	Q9QZQ8	Core histone macro-H2A.1	H2afy	1	18	16	16	45.7	39.735	0	112.8	21.6589	22.7928	21.1887	20.0748	21.7465	20.8082	14137000000	72	21.8801	3.76879	20.8765	4.01376	0.954131	0.102207
Q5F2E8;Q6ZQ29	Q5F2E8	Serine/threonine-protein kinase TAO1	Taok1	2	13	8	8	13.2	116.05	0	16.792	0.416305	0.380495	0.384899	0.442815	0.480973	0.442835	106750000	12	0.3939	4.95774	0.455541	4.8349	1.15649	0.102626
A2ALU4	A2ALU4	Protein Shroom2	Shroom2	1	6	4	4	3.9	164.7	0	13.421	0.153676	0.154291	0.151665	0.156569	0.158403	0.160616	275720000	4	0.153211	0.896653	0.158529	1.27826	1.03471	0.102705
O70472	O70472	Transmembrane protein 131	Tmem131	1	1	1	1	0.7	204.65	0.00033996	2.6258	0.0179719	0.0183775	0.0177709	0.0185631	0.0205826	0.0190136	2221900	1	0.0180401	1.7127	0.0193864	5.4683	1.07463	0.102858
Q99N93	Q99N93	39S ribosomal protein L16, mitochondrial	Mrpl16	1	2	2	2	10.4	28.803	0	6.2487	0.0746197	0.078775	0.0874726	0.0834556	0.088954	0.0896814	56369000	3	0.0802891	8.16903	0.0873637	3.89633	1.08811	0.102889
P10649	P10649	Glutathione S-transferase Mu 1	Gstm1	1	20	15	11	78.9	25.97	0	103.52	21.1061	22.9032	19.4668	24.3431	24.5828	25.4888	10942000000	61	21.1587	8.12333	24.8049	2.43615	1.17233	0.102945
Q91XI1	Q91XI1	tRNA-dihydrouridine(47) synthase [NAD(P)(+)]-like	Dus3l	1	12	12	12	21.8	71.078	0	69.895	2.55686	2.67018	2.66451	2.5745	2.72679	2.69144	1469400000	16	2.63052	2.42732	2.66424	2.99155	1.01282	0.102991
Q8K224	Q8K224	N-acetyltransferase 10	Nat10	1	10	10	10	14.8	115.42	0	40.67	0.613327	0.621322	0.66046	0.661161	0.696296	0.678682	346510000	27	0.631703	3.99287	0.678713	2.58837	1.07442	0.103076
Q5SUC9	Q5SUC9	Protein SCO1 homolog, mitochondrial	Sco1	1	1	1	1	5.6	31.617	0	15.214	0.237659	0.266908	0.241171	0.233623	0.248498	0.223753	76772000	2	0.248579	6.42465	0.235292	5.29409	0.946546	0.10318
P29595	P29595	NEDD8	Nedd8	1	4	4	4	42	8.9723	0	34.382	2.43723	2.57099	2.45492	2.69839	2.69872	2.53404	2396100000	24	2.48771	2.92075	2.64372	3.59264	1.06271	0.103181
Q9ERA6	Q9ERA6	Tuftelin-interacting protein 11	Tfip11	1	12	12	12	16.2	96.304	0	31.72	1.53345	1.54983	1.55802	1.57711	1.69517	1.62968	456000000	18	1.5471	0.808569	1.63399	3.61981	1.05616	0.10329
Q6NVE8	Q6NVE8	WD repeat-containing protein 44	Wdr44	1	2	2	2	4.6	101.55	0	8.1693	0.0603357	0.0598516	0.0623761	0.0642506	0.0639182	0.0727844	28172000	3	0.0608545	2.20162	0.0669844	7.50278	1.10073	0.103299
Q99N96	Q99N96	39S ribosomal protein L1, mitochondrial	Mrpl1	1	5	5	5	21.7	37.596	0	21.636	0.345153	0.3417	0.36262	0.353101	0.378481	0.395866	101030000	11	0.349824	3.20598	0.375816	5.72267	1.0743	0.103436
Q8BPB0;Q921Y0	Q8BPB0;Q921Y0	MOB kinase activator 1B;MOB kinase activator 1A	Mob1b;Mob1a	2	6	6	6	29.2	25.091	0	17.344	2.6307	2.55632	2.61282	2.77107	2.91977	2.75086	1628100000	15	2.59995	1.49339	2.8139	3.278	1.08229	0.103466
O88735	O88735	Ensconsin	Map7	1	12	11	10	19.7	82.021	0	65.374	1.76133	1.74024	1.7229	1.83236	2.07056	2.01085	839960000	15	1.74149	1.10512	1.97126	6.28725	1.13194	0.103531
Q9EPU0;Q6ZQJ5	Q9EPU0	Regulator of nonsense transcripts 1	Upf1	2	41	41	41	46.8	123.97	0	321.86	15.4587	15.5366	16.0641	16.1282	16.5397	16.299	7889700000	107	15.6865	2.09973	16.3223	1.2665	1.04053	0.103651
A2A791	A2A791	Zinc finger MYM-type protein 4	Zmym4	1	2	2	2	2.3	172.44	0	12.832	0.0671842	0.0642779	0.0714611	0.0768115	0.076976	0.0742498	29709000	2	0.067641	5.34191	0.0760124	2.01111	1.12376	0.103702
Q922L6	Q922L6	Negative elongation factor D	Nelfcd	1	8	8	8	19	66.275	0	26.491	1.06305	1.08461	1.07693	1.08664	1.17753	1.18713	433720000	12	1.07486	1.01658	1.15043	4.82057	1.07031	0.103881
Q9EQP2	Q9EQP2	EH domain-containing protein 4	Ehd4	1	22	17	16	50.5	61.48	0	63.221	6.18646	6.38353	6.72192	6.5282	7.47108	7.22869	2131000000	43	6.43063	4.21139	7.07599	6.91971	1.10036	0.104013
Q05920	Q05920	Pyruvate carboxylase, mitochondrial	Pc	1	47	47	47	48.2	129.68	0	323.31	49.2592	41.9282	38.5283	34.0068	35.7486	33.0368	19219000000	157	43.2385	12.6835	34.2641	4.01033	0.792443	0.104013
Q80Y84	Q80Y84	Lysine-specific demethylase 5B	Kdm5b	1	7	7	7	5.3	175.55	0	13.748	0.470407	0.474918	0.454335	0.492368	0.526761	0.472129	265430000	9	0.466553	2.31897	0.497086	5.55641	1.06544	0.104385
P85094	P85094	Isochorismatase domain-containing protein 2A, mitochondrial	Isoc2a	1	6	6	6	53.4	22.417	0	63.876	1.05966	1.03098	0.925996	0.920062	0.867594	0.891296	762380000	17	1.00555	6.998	0.892984	2.94235	0.888059	0.104386
Q9D6Z0	Q9D6Z0	Alpha-ketoglutarate-dependent dioxygenase alkB homolog 7, mitochondrial	Alkbh7	1	1	1	1	8.1	24.97	0.00083459	2.339	0.0270124	0.0302133	0.0309258	0.0320247	0.0344349	0.0319907	12395000	1	0.0293838	7.09376	0.0328168	4.27062	1.11683	0.104412
Q9D882	Q9D882	Uncharacterized protein C10orf35 homolog		1	2	2	2	19.2	13.118	0	56.938	0.193479	0.182565	0.180874	0.206319	0.234273	0.212157	76653000	2	0.185639	3.68548	0.217583	6.77692	1.17208	0.10448
Q9DCL9	Q9DCL9	Multifunctional protein ADE2;Phosphoribosylaminoimidazole-succinocarboxamide synthase;Phosphoribosylaminoimidazole carboxylase	Paics	1	31	31	31	70.6	47.006	0	152.87	15.1679	14.6362	14.8129	15.5316	16.3193	16.1068	8600200000	91	14.8723	1.82063	15.9859	2.54944	1.07488	0.104524
Q9Z1W8	Q9Z1W8	Potassium-transporting ATPase alpha chain 2	Atp12a	1	7	1	1	5.4	114.73	0.0074895	1.4377	7.20467	6.37847	6.1708	4.88095	5.73959	4.92752	2538200000	4	6.58465	8.30569	5.18269	9.31674	0.787087	0.10454
Q9D906	Q9D906	Ubiquitin-like modifier-activating enzyme ATG7	Atg7	1	16	16	16	29.8	77.519	0	50.391	3.44401	3.29572	3.41732	3.52834	3.62731	3.61154	787300000	32	3.38568	2.33472	3.58906	1.48156	1.06007	0.104621
Q61210	Q61210	Rho guanine nucleotide exchange factor 1	Arhgef1	1	29	29	29	38.6	102.8	0	102.36	7.3347	7.44583	7.61163	7.81428	7.93645	7.71805	2671200000	57	7.46405	1.86712	7.82293	1.39917	1.04808	0.104708
Q9DB70	Q9DB70	FUN14 domain-containing protein 1	Fundc1	1	1	1	1	11	17.158	0	6.047	0.0685948	0.0718658	0.0731645	0.0709481	0.081828	0.0795866	40050000	5	0.0712084	3.30677	0.0774542	7.41707	1.08771	0.104766
Q8K0B2	Q8K0B2	Probable lysosomal cobalamin transporter	Lmbrd1	1	1	1	1	3.4	61.062	0	22.265	0.145823	0.141611	0.146605	0.129389	0.137677	0.12793	93399000	2	0.14468	1.85648	0.131665	3.99282	0.910048	0.104978
Q2TBE6	Q2TBE6	Phosphatidylinositol 4-kinase type 2-alpha	Pi4k2a	1	6	6	6	14	54.257	0	21.432	0.724171	0.711702	0.733023	0.76076	0.807836	0.769453	275790000	9	0.722965	1.48159	0.77935	3.21415	1.07799	0.105031
Q91XE8	Q91XE8	Transmembrane protein 205	Tmem205	1	2	2	2	12.7	21.18	0	10.887	0.463472	0.455527	0.439471	0.481192	0.529141	0.485471	335740000	5	0.452823	2.70009	0.498601	5.32182	1.10109	0.105032
P61211	P61211	ADP-ribosylation factor-like protein 1	Arl1	1	8	8	8	63.5	20.411	0	35.181	1.9137	2.04119	2.19427	2.11299	2.43695	2.30845	820030000	24	2.04972	6.85342	2.28613	7.13546	1.11534	0.10513
Q8BPM0	Q8BPM0	Disheveled-associated activator of morphogenesis 1	Daam1	1	8	8	6	7.1	123.37	0	30.688	1.28773	1.26081	1.31549	1.13701	1.22121	1.23132	217250000	10	1.28801	2.1227	1.19651	4.32724	0.92896	0.105205
Q01279	Q01279	Epidermal growth factor receptor	Egfr	1	5	5	5	6.4	134.85	0	22.801	0.269576	0.233555	0.265933	0.209705	0.220268	0.203776	138770000	7	0.256355	7.7349	0.21125	3.95423	0.824052	0.105295
Q9CRB6	Q9CRB6	Tubulin polymerization-promoting protein family member 3	Tppp3	1	15	15	15	61.9	18.965	0	222.08	51.7535	53.853	42.3982	39.3718	43.4392	39.8037	29258000000	109	49.3349	12.3612	40.8715	5.46614	0.828451	0.105374
[truncated: 4,363 more rows]
